# Supplementary material for: Levels of Breast Milk MicroRNAs and Other Non-Coding RNAs Are Impacted by Milk Maturity and Maternal Diet
Source: Front Immunol. 2022 Jan 14;12:785217. doi: 10.3389/fimmu.2021.785217 (PMC8796169; doi:10.3389/fimmu.2021.785217)
Supplement: Supplementary file 1 [file DataSheet_1.xlsx]

## Sheet: Table S1
Table S1. Quality metrics for the 503 milk samples that underwent RNA sequencing
Sample name	Total reads	Total alignments	Aligned	Unique	Avg. coverage depth	Avg. length	Avg. quality	%GC
1	10746668	4732871	44.0404	44.0404	72.9441	34.4807	34.8514	53.9702
2	14536877	7834561	53.8944	53.8944	106.017	29.6622	34.7995	50.932
3	5648376	3239983	57.3613	57.3613	58.9312	29.9342	34.7943	51.5033
4	25308216	15125313	59.7644	59.7644	184.939	30.9904	34.7663	49.924
5	5986977	2675252	44.6845	44.6845	36.2805	35.9385	34.9011	55.422
6	19545895	16840645	86.1595	86.1595	630.231	32.3849	35.0506	49.9223
7	6312687	3478503	55.1034	55.1034	98.7601	33.7924	34.8789	52.877
8	5302018	3098883	58.4472	58.4472	77.0331	34.6237	34.9323	51.9349
9	1916190	977022	50.9877	50.9877	66.1058	36.0972	34.9202	54.4741
10	7028051	3917944	55.7472	55.7472	84.3262	34.0569	34.8932	52.3861
11	9462278	4524004	47.8109	47.8109	104.503	33.7901	34.8282	52.4004
12	1363697	668926	49.0524	49.0524	130.61	30.0537	34.8502	50.8811
13	1478702	1043298	70.555	70.555	179.579	32.5864	35.0244	50.8494
14	1368654	764074	55.8267	55.8267	41.979	30.503	34.8543	51.4422
15	2031445	1175579	57.8691	57.8691	36.9734	30.9175	34.8248	51.5568
16	2568293	1037153	40.383	40.383	68.8772	34.4921	34.8274	55.6376
17	605848	324775	53.6067	53.6067	43.7213	32.7876	34.8364	52.4865
18	546193	292163	53.4908	53.4908	24.1562	33.3911	34.9568	51.3577
19	1293	167	12.9157	12.9157	3.31688	30.6228	34.7819	51.095
20	3087790	2179802	70.5942	70.5942	131.839	32.6782	35.009	51.2477
21	1281398	689748	53.8278	53.8278	107.056	31.2267	34.8578	52.0353
22	1346617	802721	59.6102	59.6102	60.4111	31.5639	34.9115	51.4349
23	1312125	728022	55.4842	55.4842	50.5245	31.2808	34.8532	52.424
24	1861758	1167335	62.7007	62.7007	102.916	31.0485	34.8899	51.134
25	21891348	18896118	86.3177	86.3177	1116.41	32.1218	35.0657	49.4526
26	3177824	1850761	58.2399	58.2399	112.582	32.729	34.9507	51.4887
27	5553343	2940223	52.9451	52.9451	50.0037	30.1221	34.8191	52.3566
28	664954	406685	61.1599	61.1599	65.9073	28.177	34.7639	50.1052
29	5015054	673387	13.4273	13.4273	33.0508	28.0192	34.7353	53.5421
30	3830458	1481714	38.6824	38.6824	66.6242	29.2905	34.7932	51.2282
31	4825343	2861056	59.2923	59.2923	68.3017	30.69	34.8824	51.2482
32	3141296	1977785	62.9608	62.9608	145.909	32.4349	34.9543	51.6245
33	1999306	1230758	61.5593	61.5593	104.072	30.1201	34.8763	50.2989
34	9453992	7737412	81.8428	81.8428	245.792	31.4129	35.0095	49.6252
35	4816446	3148090	65.3613	65.3613	149.199	31.6843	34.9279	50.6604
36	4811548	1705044	35.4365	35.4365	62.9586	31.3549	34.8677	51.2459
37	5765081	3061281	53.1004	53.1004	99.2856	30.7968	34.7877	52.5713
38	2557730	1474889	57.664	57.664	89.7187	32.9707	34.899	52.2806
39	3654270	1323756	36.2249	36.2249	61.6392	31.2101	34.8707	51.9326
40	6806228	4812423	70.7062	70.7062	81.788	31.8217	34.945	50.8445
41	3341296	1896290	56.7531	56.7531	167.111	30.8797	34.843	50.788
42	4004919	2332442	58.2394	58.2394	98.6785	33.0735	34.8814	53.0793
43	6648482	3892726	58.5506	58.5506	121.805	30.2291	34.8329	50.4999
44	5860477	3241411	55.3097	55.3097	55.9565	31.3855	34.8239	51.9685
45	5220091	3115168	59.6765	59.6765	49.4089	30.3824	34.7922	50.9042
46	1358142	681661	50.1907	50.1907	30.9867	29.6751	34.8444	52.7543
47	1625508	931488	57.3044	57.3044	64.0246	30.75	34.8349	51.3761
48	3189824	1856373	58.1967	58.1967	65.9502	30.4098	34.8172	51.4852
49	5394121	2695205	49.9656	49.9656	128.768	37.0031	34.4618	53.8877
50	10775580	6810860	63.2064	63.2064	270.091	32.9922	34.619	51.0351
51	5913172	3111077	52.6127	52.6127	98.586	35.7226	34.5703	53.2913
52	19327141	9606087	49.7026	49.7026	164.376	35.9704	34.5081	54.5797
53	13210055	8977468	67.9594	67.9594	220.647	33.8208	34.6835	51.2057
54	8138526	3390569	41.6607	41.6607	81.1966	31.2271	34.3967	55.634
55	3291057	1951483	59.2965	59.2965	91.8564	35.4723	34.6505	52.6493
56	8676415	4354304	50.1855	50.1855	259.067	31.4204	34.5027	54.1478
57	5980724	2818480	47.1261	47.1261	212.18	35.5204	34.5094	54.4631
58	8232870	4562112	55.4134	55.4134	167.887	29.2507	34.4058	52.3179
59	4271902	2064515	48.3278	48.3278	144.118	31.2517	34.4364	54.5199
60	6364508	3821335	60.0413	60.0413	122.804	31.9457	34.4718	51.039
61	6341352	3178033	50.116	50.116	146.345	36.8546	34.661	55.7141
62	5911877	2624718	44.3974	44.3974	132.822	31.6659	34.4181	55.3767
63	5546477	2758609	49.7362	49.7362	65.6998	33.5007	34.5013	52.303
64	5620279	3704908	65.9204	65.9204	160.012	31.3592	34.6141	51.1613
65	7297863	3871534	53.0502	53.0502	110.488	34.4097	34.4782	52.7297
66	6590794	3157198	47.9032	47.9032	186.094	35.6246	34.4972	54.471
67	4623833	1922301	41.5738	41.5738	114.055	31.9569	34.4235	54.7428
68	10674945	4782717	44.8032	44.8032	105.748	35.8364	34.4716	54.5137
69	8431031	3784024	44.8821	44.8821	187.619	35.5546	34.3956	54.8266
70	7076547	3906010	55.1966	55.1966	78.5711	33.7234	34.5539	52.5629
71	8004783	3964090	49.5215	49.5215	159.294	35.8036	34.3839	55.4233
72	8512666	4664130	54.7905	54.7905	172.781	35.4328	34.5926	53.4036
73	4254714	2165185	50.8891	50.8891	115.075	34.2041	34.5837	53.096
74	9029715	4353958	48.2181	48.2181	122.247	34.759	34.4629	54.7337
75	4006897	1725448	43.062	43.062	113.856	37.2206	34.515	55.1537
76	10948455	4739896	43.2928	43.2928	117.089	37.1771	34.4682	55.7854
77	5560305	4078235	73.3455	73.3455	119.846	32.6013	34.7142	50.4674
78	8041035	3823719	47.5526	47.5526	149.069	34.1468	34.5329	53.4578
79	4678465	2043365	43.676	43.676	125.044	39.0377	34.494	56.453
80	7845251	3004085	38.2918	38.2918	110.44	35.9103	34.4658	55.1304
81	5587914	2249480	40.2562	40.2562	121.328	34.6213	34.4715	54.7428
82	13656705	6976136	51.0821	51.0821	115.654	34.2045	34.4831	56.6132
83	35256174	7032481	19.9468	19.9468	133.588	33.0077	34.5512	59.6313
84	4540470	1976000	43.5197	43.5197	127.417	37.2694	34.5273	54.802
85	13035728	8580516	65.8231	65.8231	389.643	33.4944	34.6896	52.1092
86	3991973	1741167	43.6167	43.6167	102.639	37.4952	34.5072	55.3909
87	10936633	4923272	45.0163	45.0163	191.707	34.6071	34.4849	54.9883
88	6013037	2455310	40.8331	40.8331	133.984	37.9903	34.4812	55.3809
89	7408379	4974521	67.1472	67.1472	182.731	32.327	34.6072	51.2452
90	15684994	8985650	57.2882	57.2882	169.646	32.9255	34.5244	53.5693
91	7356173	3304761	44.925	44.925	81.1029	35.1357	34.5061	53.6449
92	3325984	1945841	58.5042	58.5042	63.9103	33.3357	34.6818	51.9235
93	8948997	4099207	45.8063	45.8063	135.502	35.3906	34.4446	53.8167
94	12048204	8241680	68.4059	68.4059	176.512	31.9799	34.5832	50.9703
95	6969639	3593654	51.5616	51.5616	215.351	32.3265	34.5019	53.1016
96	5011835	2083402	41.5696	41.5696	129.597	38.259	34.4961	55.9463
97	2090180	998545	47.7732	47.7732	100.222	35.1485	34.5709	54.1966
98	6743898	3159847	46.8549	46.8549	175.847	33.7353	34.4927	53.7587
99	5713162	2666000	46.6642	46.6642	129.334	33.8323	34.4997	53.9755
100	12028135	7461399	62.0329	62.0329	176.518	33.7712	34.5885	52.6749
101	11076195	7168275	64.7178	64.7178	208.23	32.1573	34.6269	51.4167
102	3589247	1987717	55.3798	55.3798	107.015	34.4047	34.6523	52.7095
103	6369109	3635113	57.0741	57.0741	119.2	35.7256	34.6327	55.4546
104	16085094	12672960	78.787	78.787	214.376	32.4707	34.6524	49.9037
105	26723329	13458146	50.361	50.361	137.228	32.6839	34.5473	53.6302
106	4490727	2472175	55.0507	55.0507	65.1347	35.3771	34.544	52.0789
107	7884520	3547792	44.9969	44.9969	67.5293	33.1253	34.5977	53.7634
108	3769551	1354883	35.9428	35.9428	38.8944	34.1071	34.5116	52.1077
109	2336896	1174136	50.2434	50.2434	113.325	36.3369	34.5324	55.0859
110	10132790	4808827	47.4581	47.4581	102.138	35.749	34.5568	54.5563
111	2527082	1247639	49.3707	49.3707	73.0821	32.3261	34.6224	51.2707
112	17316104	9541140	55.0998	55.0998	96.4054	35.8724	34.5053	53.1956
113	10349659	6541011	63.2003	63.2003	91.9962	30.8601	34.6078	50.5157
114	16607548	9989778	60.152	60.152	173.473	36.0253	34.592	53.0061
115	22475730	15330248	68.208	68.208	674.208	32.9129	34.6556	53.2307
116	1838335	805664	43.8257	43.8257	31.9859	32.8869	34.6825	52.2138
117	6839894	3813699	55.7567	55.7567	48.5195	36.2316	34.3943	52.5013
118	6904526	3614372	52.3479	52.3479	46.5106	32.029	34.6398	50.9958
119	13136865	7992177	60.8378	60.8378	162.518	36.1108	34.6128	53.003
120	9022468	5118656	56.7323	56.7323	75.3185	31.4339	34.6603	51.138
121	10971497	5522127	50.3316	50.3316	56.0047	34.6192	34.5454	51.3743
122	938632	350951	37.3896	37.3896	41.8898	36.2548	34.5455	56.4411
123	3324808	1642555	49.403	49.403	40.6312	35.4516	34.6903	52.3742
124	7954307	5251814	66.0248	66.0248	82.6874	34.219	34.6113	51.2952
125	5955880	3588016	60.2433	60.2433	210.872	33.0531	34.6645	52.0818
126	7353591	5422321	73.737	73.737	114.265	32.5186	34.7473	51.0261
127	3575828	1608474	44.9819	44.9819	23.7238	35.1743	34.5735	51.1969
128	4826865	2193489	45.4433	45.4433	40.915	33.6124	34.5395	54.8691
129	3024731	1800510	59.5263	59.5263	49.5493	34.35	34.742	49.8205
130	14535357	9729202	66.9347	66.9347	166.246	33.3736	34.593	51.2475
131	6635683	4028999	60.7172	60.7172	72.9894	29.6902	34.4548	50.1126
132	3361744	1893503	56.325	56.325	45.8626	35.2846	34.6458	52.7289
133	3633459	2313237	63.6649	63.6649	116.634	32.243	34.582	50.6961
134	4109822	2261394	55.0241	55.0241	77.5691	33.8467	34.5803	52.157
135	1930335	941594	48.7788	48.7788	52.3881	34.9693	34.6381	52.659
136	6667630	5213336	78.1887	78.1887	177.162	31.8443	34.693	49.707
137	10350131	5412602	52.295	52.295	178.265	33.441	34.5213	53.531
138	3191127	2080067	65.1828	65.1828	58.4981	33.5123	34.6931	50.9632
139	7049405	2925264	41.4966	41.4966	110.783	35.1095	34.3355	55.0418
140	4959838	2519627	50.8006	50.8006	67.6956	36.2576	34.6309	53.9616
141	12902286	6130840	47.5175	47.5175	141.717	34.3602	34.4875	54.3568
142	8811936	5194863	58.9526	58.9526	136.989	34.3195	34.7252	52.2046
143	11416953	9266879	81.1677	81.1677	220.45	32.3724	34.7253	49.78
144	2279005	1373061	60.2483	60.2483	42.3253	32.0525	34.6399	50.9769
145	6686187	2894883	43.2965	43.2965	126.294	34.3493	34.4527	54.6466
146	8767504	4777807	54.4945	54.4945	121.283	31.5709	34.7038	53.1079
147	4837977	2916310	60.2795	60.2795	81.4627	31.4524	34.6278	51.3809
148	2529788	1364204	53.9256	53.9256	63.2874	31.5149	34.5206	50.9191
149	12084692	6645367	54.99	54.99	164.453	32.035	34.7238	52.4882
150	5343350	2804029	52.477	52.477	91.5833	33.4933	34.6246	54.1068
151	6651135	3855821	57.9724	57.9724	128.369	32.9777	34.5726	52.4026
152	4096497	2414291	58.9355	58.9355	78.3997	31.2388	34.633	51.3689
153	4249943	1927178	45.346	45.346	94.7667	33.3534	34.5994	53.7641
154	4070164	2503702	61.5135	61.5135	48.1596	33.4507	34.5342	51.2849
155	11111579	7398240	66.5814	66.5814	266.244	32.3029	34.842	51.6517
156	3762598	1901933	50.5484	50.5484	123.335	34.4482	34.6535	54.1779
157	3007466	1737400	57.7696	57.7696	80.8121	32.5989	34.4527	52.0465
158	8318808	4185939	50.319	50.319	208.727	32.0478	34.7173	53.1535
159	3641562	1774211	48.7212	48.7212	103.636	34.0139	34.5367	55.0834
160	9279348	4640027	50.0038	50.0038	114.866	32.6207	34.6955	54.0164
161	21780585	19134351	87.8505	87.8505	1096.33	31.4009	34.7676	50.5242
162	10568218	7907303	74.8215	74.8215	137.351	31.8623	34.6253	50.0569
163	6179842	3185026	51.539	51.539	112.42	32.6448	34.5775	53.6906
164	3019966	1486061	49.2079	49.2079	85.8661	33.4887	34.5509	52.4389
165	8349792	3939289	47.1783	47.1783	132.81	32.5953	34.6883	53.6566
166	7334766	4886766	66.6247	66.6247	212.797	32.1571	34.7242	51.4801
167	2223377	1066114	47.9502	47.9502	73.518	33.8615	34.584	52.3453
168	12203777	5532296	45.3327	45.3327	90.1767	31.3385	34.7149	51.7284
169	6631407	3876843	58.4618	58.4618	191.018	32.4438	34.6339	52.7915
170	9429345	4519191	47.9269	47.9269	176.832	34.3759	34.4918	53.9627
171	9315812	6018184	64.6018	64.6018	279.347	32.6608	34.7719	52.9234
172	10562687	5916195	56.0103	56.0103	209.85	32.5506	34.67	53.1393
173	5471106	3934964	71.9226	71.9226	166.427	32.4098	34.6313	51.198
174	9102163	5685252	62.4605	62.4605	178.537	31.0376	34.7299	51.8342
175	3873815	2049018	52.8941	52.8941	104.524	33.0883	34.6304	53.7975
176	9579620	5525750	57.6824	57.6824	141.459	33.3533	34.5375	52.4811
177	5557757	2839985	51.0995	51.0995	102.372	32.1211	34.5942	53.5293
178	10573280	5649808	53.4348	53.4348	130.4	31.3017	34.5166	53.7207
179	7789396	3320686	42.6309	42.6309	255.902	36.4662	34.5662	54.4189
180	54777113	8863481	16.181	16.181	201.204	28.5284	34.5919	56.6107
181	5090839	2573802	50.5575	50.5575	70.3806	33.1737	34.6249	52.6696
182	4739243	2317170	48.8933	48.8933	79.6075	34.1054	34.6387	54.4579
183	6803015	3286577	48.3106	48.3106	78.4779	35.9819	34.4995	54.3406
184	4601012	2374243	51.6026	51.6026	92.0995	32.7579	34.7541	53.4661
185	6849760	4519687	65.9831	65.9831	37.6774	29.5405	34.585	50.1972
186	5202833	2593860	49.8548	49.8548	115.199	32.8693	34.6658	54.1239
187	13793059	7007841	50.807	50.807	196.856	35.6805	34.5305	53.4129
188	4881700	3465657	70.9928	70.9928	94.8802	31.1894	34.8205	50.1462
189	4109478	2248029	54.7035	54.7035	105.71	30.7541	34.6307	52.5761
190	2483714	1001032	40.3038	40.3038	53.1419	31.2288	34.6464	52.3457
191	11240689	5266231	46.8497	46.8497	104.902	36.0013	34.4557	54.456
192	21259333	17338885	81.5589	81.5589	745.38	32.3603	34.8433	50.273
193	3415446	1916336	56.1079	56.1079	45.0608	33.2738	34.4609	51.7685
194	4370723	1953145	44.687	44.687	95.9086	29.8553	34.6672	52.2174
195	3462692	1644371	47.4882	47.4882	86.9652	30.3633	34.5286	55.0117
196	3853361	1950028	50.6059	50.6059	68.2581	33.516	34.3842	52.9518
197	5747899	2763743	48.0827	48.0827	101.389	32.6546	34.5809	56.7323
198	6014576	2957900	49.1789	49.1789	123.85	35.8779	34.471	54.5691
199	6343241	2926044	46.1285	46.1285	97.7592	29.7317	34.6253	54.2633
200	3839152	1755008	45.7134	45.7134	85.3109	31.4749	34.5394	54.5887
201	6482371	3668557	56.5928	56.5928	118.747	35.5383	34.5713	53.2734
202	4768672	2391899	50.1586	50.1586	122.831	29.9378	34.5295	53.7064
203	2889258	1468030	50.8099	50.8099	54.0739	36.4355	34.4751	53.9171
204	5938688	2941781	49.5359	49.5359	175.533	29.4622	34.5957	53.343
205	4689817	2568723	54.7724	54.7724	138.884	29.2466	34.5298	51.8365
206	7743734	4631745	59.8128	59.8128	187.907	34.4748	34.498	52.5196
207	2575560	1021974	39.6797	39.6797	85.6299	30.656	34.5939	54.5345
208	10431912	6430358	61.6412	61.6412	243.372	31.8847	34.5506	52.1324
209	8364326	4921978	58.8449	58.8449	232.626	34.9894	34.5722	53.2674
210	11992817	8778878	73.2011	73.2011	384.347	31.1491	34.8081	50.7666
211	4907463	2698327	54.9842	54.9842	90.711	32.8335	34.4615	54.0542
212	2841226	1490329	52.4537	52.4537	52.254	35.8924	34.5212	53.4788
213	3423207	1615578	47.1949	47.1949	71.6756	32.0256	34.2907	53.5408
214	3152289	1480711	46.9726	46.9726	56.0046	36.9479	34.5058	54.562
215	3727023	1661880	44.59	44.59	103.761	30.6592	34.5943	54.2713
216	12910525	9185429	71.1468	71.1468	226.184	31.8775	34.6509	51.229
217	3559621	1412585	39.6836	39.6836	66.3321	37.4383	34.459	55.0463
218	5985091	2706958	45.2284	45.2284	108.532	33.6445	34.6606	54.1243
219	5057259	2530514	50.0373	50.0373	200.998	36.586	34.5373	54.5252
220	4584530	2309177	50.3689	50.3689	84.5071	33.8954	34.7279	53.61
221	2185958	1205422	55.1439	55.1439	73.6532	30.856	34.5225	51.6565
222	5581243	3345292	59.9381	59.9381	133.726	34.7005	34.6054	52.7671
223	11008300	5242067	47.6192	47.6192	132.18	32.5022	34.3849	54.7339
224	7549387	3610997	47.8317	47.8317	157.569	35.9391	34.504	55.0544
225	12103949	6456955	53.3459	53.3459	135.596	31.6477	34.7463	51.354
226	6655541	3556987	53.444	53.444	80.4346	32.7835	34.4215	55.4305
227	3108668	1394105	44.8457	44.8457	61.0128	36.8442	34.4632	55.1244
228	11324924	7093372	62.6351	62.6351	224.574	32.3875	34.7925	52.3308
229	3969090	2087270	52.5881	52.5881	76.8708	32.9181	34.4365	54.825
230	7054008	2952054	41.8493	41.8493	136.565	36.9039	34.4405	55.2461
231	1517753	685661	45.1761	45.1761	64.9891	34.5419	34.6792	54.68
232	21412241	17900051	83.5973	83.5973	715.991	32.0913	34.716	50.0308
233	10977452	5617215	51.1705	51.1705	167.375	33.8704	34.4789	53.5203
234	14997697	8522548	56.8257	56.8257	92.1577	31.1164	34.6827	52.0835
235	5466587	2923582	53.4809	53.4809	96.155	32.7558	34.4547	54.7304
236	7434850	3298372	44.3637	44.3637	109.009	35.7703	34.4454	55.2579
237	6944318	3925123	56.5228	56.5228	110.588	32.4476	34.7323	53.0149
238	5517049	4371777	79.2412	79.2412	303.179	29.7162	34.4949	49.0502
239	5735932	2875023	50.123	50.123	83.4642	35.3274	34.4772	54.1292
240	25632368	19728833	76.9684	76.9684	674.634	32.5088	34.8748	51.0143
241	2593264	1358308	52.3783	52.3783	67.4756	33.1545	34.5519	52.8145
242	4593391	2297439	50.0162	50.0162	117.743	35.6417	34.4906	54.5583
243	8129700	4289075	52.7581	52.7581	129.221	34.2271	34.6885	53.5325
244	4422324	2321317	52.4909	52.4909	66.1829	33.7243	34.4507	53.9246
245	7467461	4235884	56.7246	56.7246	127.615	34.2245	34.5324	52.8874
246	4490063	1957263	43.591	43.591	136.739	36.1276	34.7063	55.1646
247	1127705	504556	44.7418	44.7418	45.5627	33.6696	34.4382	54.7645
248	7463626	4777315	64.008	64.008	340.048	32.0994	34.6225	51.6137
249	1067250	500595	46.9051	46.9051	104.753	36.7069	34.7107	55.3606
250	4604833	2161876	46.948	46.948	69.1451	34.6928	34.4656	54.387
251	2396306	1098243	45.8307	45.8307	83.1783	33.2646	34.4604	54.479
252	4550455	2316676	50.9109	50.9109	145.329	35.408	34.6838	54.3921
253	3733707	1581310	42.3523	42.3523	92.4625	35.5752	34.4973	54.6135
254	8699627	3649393	41.9488	41.9488	93.0428	30.5088	34.3389	52.2679
255	5881876	2932709	49.8601	49.8601	73.0863	35.8697	34.6674	54.1868
256	9759673	3552995	36.4049	36.4049	65.0294	29.8385	34.4304	55.863
257	7873446	3347622	42.5179	42.5179	95.6461	34.5981	34.5018	55.5765
258	5007099	2171686	43.3721	43.3721	85.4992	36.7118	34.7042	55.4995
259	3504028	1575165	44.953	44.953	71.263	34.1245	34.4244	54.8986
260	9498130	6493949	68.3708	68.3708	119.724	28.0217	34.4042	49.0652
261	2272238	1525528	67.1377	67.1377	55.215	31.9313	34.6021	51.5986
262	8863622	4604417	51.9474	51.9474	48.301	35.0908	34.6381	54.1066
263	2482732	994248	40.0465	40.0465	66.17	29.6747	34.3799	51.9381
264	2514733	1060023	42.1525	42.1525	35.6447	33.3794	34.6106	50.9259
265	4764306	2664281	55.9217	55.9217	55.1735	32.6135	34.692	51.3031
266	8263809	4417039	53.4504	53.4504	178.641	33.2335	34.5704	54.2546
267	4169696	2225253	53.3673	53.3673	56.4617	30.205	34.4393	52.8939
268	3548627	2363847	66.613	66.613	140.43	31.4882	34.6016	51.1934
269	6401158	2982302	46.59	46.59	133.698	34.4686	34.4296	56.1059
270	5040697	2422639	48.0616	48.0616	81.6961	31.8243	34.5048	54.1298
271	4941177	2180182	44.1227	44.1227	138.865	33.2967	34.4916	53.8595
272	7277932	4304232	59.1409	59.1409	212.15	31.6836	34.5935	51.6411
273	5582413	3234546	57.9417	57.9417	120.86	32.5594	34.6191	52.1569
274	5430473	4351236	80.1263	80.1263	125.149	32.6645	34.7031	50.0663
275	6228518	3334209	53.5313	53.5313	150.871	35.6946	34.6006	53.1344
276	5156759	2475600	48.0069	48.0069	87.2483	30.8199	34.7051	50.1448
277	835464	157032	18.7958	18.7958	22.0609	25.9084	34.4534	49.5111
278	663538	314784	47.4402	47.4402	16.4698	31.627	34.5621	51.7472
279	2164609	1082033	49.9875	49.9875	68.0641	27.9878	34.4517	51.5783
280	10297007	5447690	52.9056	52.9056	105.255	31.1679	34.6876	51.2235
281	7452213	5133009	68.879	68.879	150.79	32.4614	34.8297	50.4164
282	1361422	684411	50.2718	50.2718	65.2858	26.3785	34.4582	48.4538
283	1666151	1052354	63.1608	63.1608	140.498	31.6229	34.8362	51.1886
284	717864	309529	43.1181	43.1181	15.6549	32.8397	34.6145	52.8141
285	22844152	20025901	87.6631	87.6631	2454.08	32.2313	34.9861	49.9023
286	1737772	765686	44.0614	44.0614	50.6527	29.9546	34.6107	52.3081
287	1164299	524520	45.0503	45.0503	64.1708	30.6076	34.6309	52.3548
288	6397565	4821684	75.3675	75.3675	103.72	27.9134	34.5563	48.4503
289	6575979	4123416	62.7042	62.7042	116.303	24.5318	34.4328	46.9781
290	4254069	2423576	56.9708	56.9708	57.6844	29.456	34.5499	50.7939
291	1347140	640600	47.5526	47.5526	18.7902	32.2449	34.5703	51.9215
292	1700322	741615	43.6162	43.6162	66.0566	32.2563	34.7511	52.0563
293	1129242	466890	41.3454	41.3454	31.7362	31.9001	34.6371	52.5391
294	5782889	2634692	45.5601	45.5601	121.574	27.257	34.458	48.1732
295	8642460	4620184	53.4591	53.4591	76.3533	33.1546	34.5755	52.8435
296	1944078	1058705	54.4579	54.4579	53.2699	31.7858	34.7479	51.8238
297	2832531	1320409	46.6159	46.6159	65.2316	31.7929	34.6112	52.4376
298	23268632	18823480	80.8964	80.8964	707.004	31.8812	34.9564	50.3468
299	1827297	861460	47.144	47.144	52.6322	31.9002	34.6514	53.4098
300	3234113	1524734	47.1454	47.1454	75.0537	32.5328	34.7086	53.0137
301	3765276	2146012	56.9948	56.9948	77.0309	34.7322	34.7592	52.007
302	2838029	1341896	47.2827	47.2827	45.7486	37.9699	34.7619	51.6971
303	6763932	2791214	41.2661	41.2661	58.8145	35.9665	34.6128	54.5836
304	7701563	4261059	55.3272	55.3272	84.8315	26.67	34.4745	49.8273
305	2684668	1229888	45.8115	45.8115	53.6447	36.4765	34.5551	53.3915
306	3140733	1559792	49.6633	49.6633	49.0546	35.4755	34.7246	52.9487
307	32500661	25683536	79.0247	79.0247	716.386	32.0091	34.795	51.0375
308	4664937	1825839	39.1396	39.1396	44.7884	36.4313	34.6214	53.8025
309	15287772	8588325	56.1777	56.1777	41.359	34.7318	34.6451	51.7397
310	5247284	3100305	59.084	59.084	91.2589	31.3158	34.6455	49.5331
311	7103357	3912104	55.074	55.074	83.3978	34.4131	34.62	50.7527
312	2256903	1318382	58.4155	58.4155	50.9107	33.5653	34.6065	51.2724
313	1572461	798100	50.7548	50.7548	30.6784	36.7772	34.6818	51.6744
314	2973069	1752545	58.9473	58.9473	29.6817	35.5624	34.6222	51.5208
315	39279057	33842754	86.1598	86.1598	589.817	32.7506	34.8795	49.7611
316	5663254	2878141	50.8213	50.8213	30.5073	36.2858	34.7196	51.459
317	4009707	2263089	56.4403	56.4403	82.5241	32.1029	34.6526	51.6881
318	4232720	2276836	53.7913	53.7913	56.2751	28.1814	34.5221	50.8203
319	1294764	810295	62.5824	62.5824	59.4453	33.3124	34.8411	49.9546
320	5186639	1343742	25.9078	25.9078	60.207	29.5078	34.5845	49.9366
321	3877577	2168254	55.9178	55.9178	66.9278	30.5424	34.669	50.6988
322	192271	98150	51.0477	51.0477	16.4849	35.2557	34.7145	50.5756
323	3928045	2210288	56.2694	56.2694	95.7174	28.2745	34.5483	49.7517
324	3072340	1625223	52.8985	52.8985	90.0713	31.5754	34.5939	51.9417
325	5618217	3753757	66.814	66.814	100.561	32.8105	34.6258	50.7344
326	5139947	3041916	59.1819	59.1819	83.0248	33.0277	34.6596	51.2859
327	3719309	2362237	63.5128	63.5128	131.003	34.0015	34.5655	52.3318
328	5528720	2619148	47.3735	47.3735	69.449	34.0982	34.6796	53.4109
329	28073516	24420314	86.987	86.987	390.235	32.298	34.9304	49.6517
330	10644348	8356139	78.5031	78.5031	247.912	32.8074	34.7752	49.0155
331	8389525	5356866	63.8518	63.8518	104.307	29.7367	34.6017	50.5503
332	1654951	862523	52.1177	52.1177	64.4995	36.3095	34.638	54.0534
333	4694243	2820917	60.0931	60.0931	76.0639	31.7943	34.6267	51.5916
334	7502700	4310142	57.4479	57.4479	86.7983	30.7427	34.4851	52.1238
335	6988588	4140649	59.2487	59.2487	55.6024	32.2385	34.646	51.4583
336	7589431	5096257	67.1494	67.1494	100.092	32.1465	34.6864	51.4937
337	6413363	3719139	57.9905	57.9905	35.8703	32.7326	34.7278	51.9495
338	2218275	1326236	59.7868	59.7868	74.4549	34.7351	34.6972	51.6549
339	10950185	8793946	80.3087	80.3087	252.888	32.0478	34.8622	49.6661
340	4608964	2836587	61.545	61.545	91.1081	33.8906	34.6488	52.489
341	2914633	1506978	51.7039	51.7039	45.8125	37.2695	34.6725	53.7514
342	4375485	1205035	27.5406	27.5406	36.1816	30.53	34.6555	50.843
343	3966641	2266037	57.1274	57.1274	77.8642	33.6827	34.6212	51.9163
344	5121265	2775989	54.2051	54.2051	119.608	35.5004	34.6651	52.53
345	3763104	2237104	59.4484	59.4484	69.8767	35.6151	34.7146	53.2006
346	4001792	2052114	51.2799	51.2799	30.3986	37.1197	34.747	52.784
347	9458039	6903301	72.9887	72.9887	183.97	30.1507	34.7299	50.0989
348	7512607	5593493	74.4548	74.4548	178.176	32.453	34.8376	49.4676
349	18122138	10783559	59.5049	59.5049	189.819	32.0135	34.6517	50.2766
350	3542215	1620651	45.7525	45.7525	51.1758	32.1218	34.5795	52.3997
351	3431505	1466104	42.7248	42.7248	63.947	32.5759	34.5743	53.5768
352	15089834	6471233	42.8847	42.8847	75.6356	33.1028	34.7373	50.076
353	3159495	1563896	49.4983	49.4983	36.683	33.9261	34.7745	51.6692
354	6471001	3562798	55.0579	55.0579	30.2049	37.3953	34.7306	51.7421
355	4242680	2970952	70.0254	70.0254	193.17	32.1863	34.7527	50.2246
356	1106151	370248	33.4717	33.4717	47.3641	31.4591	34.7156	52.099
357	2690528	1388211	51.5962	51.5962	141.766	31.2801	34.5349	51.8175
358	10349379	6931812	66.978	66.978	127.538	32.6793	34.6278	48.0777
359	7018802	4141372	59.004	59.004	91.7788	31.4884	34.5172	51.47
360	2336307	1329660	56.9129	56.9129	51.058	30.0714	34.5924	50.2299
361	11162689	6684446	59.882	59.882	62.9685	29.7463	34.6584	51.3802
362	11057275	6470081	58.5142	58.5142	62.963	29.6752	34.5833	50.6198
363	1700975	756552	44.4775	44.4775	64.3406	32.3015	34.6921	52.8147
364	542688	146333	26.9645	26.9645	23.1775	28.2951	34.5565	54.4722
365	1684199	1062683	63.0972	63.0972	31.8376	32.7757	34.5662	50.7098
366	5452729	3228989	59.2179	59.2179	59.92	30.968	34.6066	51.2732
367	3209655	1447492	45.0981	45.0981	46.1062	33.5452	34.6612	54.0062
368	2321766	1103462	47.5268	47.5268	51.2531	31.6248	34.6831	52.4367
369	20855392	16807137	80.5889	80.5889	815.053	31.9768	34.9454	49.9512
370	5999947	3240936	54.0161	54.0161	69.6462	32.0244	34.5689	51.9411
371	6993772	4918346	70.3247	70.3247	157.834	34.6635	34.9358	51.4761
372	10154882	5744250	56.5664	56.5664	88.8752	28.7384	34.6371	50.635
373	7055144	5673957	80.423	80.423	177.404	30.4721	34.7997	49.1997
374	4546105	2333569	51.3312	51.3312	59.1503	36.0473	34.7884	53.349
375	7363695	3840677	52.1569	52.1569	50.4782	30.2742	34.6921	53.0478
376	5480299	3614842	65.9607	65.9607	80.0698	29.8847	34.6602	50.5082
377	10122520	6060436	59.8708	59.8708	102.708	31.3638	34.7236	51.5248
378	6130159	4016882	65.5266	65.5266	145.752	30.4565	34.7096	50.0358
379	4599442	4040387	87.8452	87.8452	275.782	32.3158	34.9557	49.3432
380	10612428	8027770	75.645	75.645	272.142	33.6649	34.9512	50.8253
381	3732505	1306934	35.0149	35.0149	113.414	27.941	34.63	49.9504
382	3415952	1824416	53.4087	53.4087	58.1358	34.7813	34.7094	52.7262
383	4462346	2957897	66.2857	66.2857	34.966	33.5509	34.6884	51.1134
384	5764181	4199524	72.8555	72.8555	125.572	33.8019	34.9424	50.8893
385	663986	30874	4.6498	4.6498	9.11923	28.5974	34.5853	49.2838
386	975416	351191	36.0042	36.0042	29.881	32.863	34.6476	54.1675
387	4333295	2775619	64.0533	64.0533	109.939	35.0846	34.8901	51.8758
388	5064913	545804	10.7762	10.7762	44.3919	28.3946	34.6032	51.1646
389	5385584	3763609	69.883	69.883	320.419	32.9769	34.9181	50.7715
390	2773194	1726048	62.2404	62.2404	46.0671	30.385	34.6395	50.1033
391	4074887	829909	20.3664	20.3664	33.1875	28.3065	34.5809	50.956
392	1095728	377353	34.4386	34.4386	24.7062	35.5513	34.6414	55.8048
393	3639036	1950561	53.601	53.601	75.7684	32.5904	34.7314	52.113
394	6359851	2211834	34.7781	34.7781	100.855	27.5107	34.5688	49.7706
395	948473	287719	30.335	30.335	44.2857	33.6473	34.6304	55.6388
396	1133104	750660	66.2481	66.2481	32.184	28.1033	34.5651	49.1816
397	6730069	4641349	68.9644	68.9644	215.272	34.054	34.9136	51.2326
398	8912058	4633769	51.9944	51.9944	119.018	29.6289	34.6745	50.7183
399	13363646	9072699	67.8909	67.8909	120.098	28.3364	34.6022	49.025
400	11299493	6945945	61.4713	61.4713	104.135	30.3141	34.5448	50.355
401	3270778	1749424	53.4865	53.4865	41.7886	37.1022	34.6653	54.2785
402	1749282	676845	38.6927	38.6927	51.0363	30.652	34.7001	51.5093
403	10762789	6528939	60.6621	60.6621	131.477	30.8854	34.7103	51.0085
404	1910457	1004849	52.5973	52.5973	55.9986	34.333	34.7124	52.9224
405	13564764	8802200	64.8902	64.8902	141.412	30.973	34.6718	50.8002
406	6425339	3505341	54.555	54.555	99.6676	30.4768	34.502	52.9629
407	1363114	554801	40.701	40.701	30.0633	36.3871	34.6337	55.9471
408	968421	332735	34.3585	34.3585	33.6782	30.3545	34.6474	51.3203
409	9780704	6310502	64.5199	64.5199	153.471	26.3998	34.5372	48.2261
410	1194968	747084	62.5192	62.5192	65.2386	32.7812	34.828	52.0075
411	7584158	1143464	15.077	15.077	55.041	30.0598	34.5925	52.7577
412	1271163	364352	28.6629	28.6629	19.4001	31.2469	34.5735	53.9892
413	9440534	8250205	87.3913	87.3913	662.528	32.5627	34.9253	49.796
414	2476986	1215965	49.0905	49.0905	102.853	31.5954	34.6832	52.4406
415	2615150	1341022	51.279	51.279	61.5271	31.8269	34.7881	51.1792
416	2291358	1446392	63.1238	63.1238	43.4114	27.6637	34.6338	48.9813
417	9205474	6598226	71.6772	71.6772	214.311	32.6252	34.8574	50.9251
418	6421287	4848746	75.5105	75.5105	182.36	31.9302	34.8496	49.9342
419	1970976	1097014	55.6584	55.6584	40.6148	34.2785	34.7642	52.4093
420	6790476	5687947	83.7636	83.7636	287.282	32.7574	34.8999	50.0709
421	902223	470000	52.0936	52.0936	48.7947	34.307	34.7681	52.5625
422	5099555	2614974	51.2785	51.2785	64.6505	30.6991	34.6842	51.5065
423	2389646	1086699	45.4753	45.4753	50.4086	33.5735	34.6935	52.7107
424	4915564	1638013	33.323	33.323	88.8937	32.6112	34.6677	52.6586
425	1041596	595867	57.2071	57.2071	66.0338	28.9311	34.6151	49.9487
426	2928674	2250330	76.8378	76.8378	253.486	31.0059	34.8014	50.1164
427	2283481	1063282	46.5641	46.5641	24.1721	36.4134	34.6085	54.5235
428	13852787	10683737	77.1234	77.1234	196.793	31.961	34.883	49.8773
429	19069241	16800522	88.1027	88.1027	1188.84	32.366	34.9795	49.8478
430	5458676	2639746	48.3587	48.3587	72.7746	30.0426	34.588	52.8717
431	974075	351999	36.1367	36.1367	39.6433	31.9508	34.6061	53.6048
432	1496531	810821	54.18	54.18	57.8298	30.3296	34.7175	51.2163
433	2981982	1859003	62.3412	62.3412	78.0835	29.8265	34.6927	50.7816
434	8928893	6095926	68.2719	68.2719	192.65	29.6659	34.6926	50.2606
435	11890046	8678401	72.9888	72.9888	274.67	32.5139	34.8919	50.7809
436	499339	178321	35.7114	35.7114	32.6828	33.0072	34.6113	54.3617
437	773982	382852	49.4652	49.4652	37.2479	31.4714	34.7807	51.4858
438	2911497	1699920	58.3865	58.3865	70.7009	29.9282	34.6619	49.3147
439	423375	72504	17.1252	17.1252	16.1531	31.0178	34.5052	55.9195
440	5502564	2536742	46.1011	46.1011	53.5982	33.3314	34.5627	53.7876
441	6631978	4446259	67.0427	67.0427	109.912	27.6876	34.5872	49.1779
442	2240046	1176956	52.5416	52.5416	59.1213	31.3537	34.7498	50.9606
443	6470546	4240459	65.5348	65.5348	115.526	28.9283	34.7017	49.6868
444	4439328	2301486	51.8431	51.8431	81.8063	34.2438	34.6613	54.6383
445	13393022	4693107	35.0414	35.0414	186.631	32.4415	34.7101	53.5931
446	818532	454737	55.5552	55.5552	60.6365	28.9179	34.6317	49.9415
447	2309787	731	0.0316479	0.0316479	3.81541	30.8016	34.2029	51.268
448	6795693	3659419	53.8491	53.8491	186.313	32.0506	34.7729	51.6685
449	7534293	4232401	56.1752	56.1752	128.816	29.2199	34.6075	51.798
450	10974615	8059337	73.4362	73.4362	187.125	31.7992	34.7899	50.6183
451	7334670	5491980	74.877	74.877	298.397	30.5623	34.8441	50.0608
452	255476	161683	63.287	63.287	30.7575	31.7601	34.6774	51.5748
453	5954578	2709614	45.5047	45.5047	37.3318	33.1276	34.6978	53.2667
454	7248548	4163454	57.4385	57.4385	112.76	29.1066	34.5938	50.9922
455	5306	838	15.7934	15.7934	4.58643	38.3974	34.8467	51.5337
456	4416515	2219422	50.2528	50.2528	89.1941	28.0961	34.4941	50.4471
457	3283032	1587655	48.3594	48.3594	52.3253	30.6445	34.6579	52.0026
458	4555190	2170912	47.658	47.658	54.3541	29.4716	34.6352	50.8404
459	2495	811	32.505	32.505	5.12705	41.9001	34.8365	51.4716
460	7078376	4906252	69.3132	69.3132	229.618	32.0545	34.8974	50.1362
461	6244727	4234297	67.806	67.806	137.734	33.1231	34.8654	51.4917
462	10831	369	3.40689	3.40689	3.2175	29.2087	34.5991	48.7103
463	6355751	3449840	54.279	54.279	104.518	32.5561	34.6407	53.1075
464	2271363	1088618	47.928	47.928	49.4158	36.2997	34.6232	52.8141
465	10669595	8542475	80.0637	80.0637	352.356	32.5092	34.9429	50.4853
466	4663864	2875011	61.6444	61.6444	71.7829	33.6566	34.7788	51.5891
467	1352461	515350	38.1046	38.1046	42.0473	33.3559	34.5972	55.8814
468	4354168	2759517	63.3764	63.3764	61.2533	33.0014	34.7406	51.3717
469	1923979	1012830	52.6425	52.6425	50.4227	29.3852	34.554	51.041
470	2282	910	39.8773	39.8773	6.7055	34.9857	34.8753	50.9721
471	3451628	1796414	52.0454	52.0454	114.217	30.5041	34.6041	51.3634
472	3466232	1861399	53.7009	53.7009	93.8616	32.4025	34.7763	51.4846
473	10337394	6525550	63.1257	63.1257	120.039	29.7022	34.5999	49.7601
474	2865855	1859604	64.8883	64.8883	111.849	32.9526	34.875	50.9171
475	14079010	11025603	78.3123	78.3123	384.334	32.2592	34.8406	49.9265
476	1975714	930945	47.1194	47.1194	99.7205	30.3882	34.6069	51.3614
477	6604707	3785791	57.3196	57.3196	67.4336	33.1335	34.7644	51.9616
478	10434495	6342432	60.7833	60.7833	102.709	30.8967	34.6893	51.1115
479	3481044	2025730	58.1932	58.1932	85.5415	32.2227	34.8346	51.565
480	19260065	13332234	69.2222	69.2222	1155.44	32.0504	34.9529	50.7644
481	1797704	913009	50.7875	50.7875	56.6418	32.654	34.7086	52.3051
482	2001930	805343	40.2283	40.2283	84.8513	32.4762	34.699	52.8406
483	1485825	639114	43.0141	43.0141	51.5875	31.2	34.5435	52.567
484	9543952	6395539	67.0114	67.0114	225.002	29.9402	34.7486	49.6219
485	3711995	1888302	50.8703	50.8703	71.1991	32.3126	34.7441	50.8864
486	1476963	620872	42.0371	42.0371	50.457	27.3355	34.4427	51.3009
487	13782241	11431422	82.9431	82.9431	520.747	32.7188	34.9757	50.0838
488	1042990	385343	36.946	36.946	45.113	32.7764	34.6599	53.6472
489	5949627	3271123	54.9803	54.9803	113.982	33.2799	34.7127	48.2211
490	2119391	880708	41.5548	41.5548	50.5278	29.7404	34.7036	50.5466
491	2724016	1162103	42.6614	42.6614	70.9313	30.2181	34.6444	51.0228
492	4726778	1657707	35.0705	35.0705	52.052	32.4937	34.6454	53.0186
493	3337461	1159354	34.7376	34.7376	78.3708	31.0876	34.6386	52.7348
494	4321411	2534610	58.6524	58.6524	55.2181	31.0295	34.6946	50.6392
495	4286031	1386614	32.3519	32.3519	129.012	29.414	34.6556	51.3285
496	2751144	1315803	47.8275	47.8275	43.623	35.5963	34.715	53.0138
497	2938579	1247844	42.4642	42.4642	50.4172	32.6456	34.6554	52.4251
498	4620339	2662826	57.6327	57.6327	72.5334	28.1802	34.6779	48.5174
499	4810795	2298052	47.7687	47.7687	89.9345	24.911	34.4356	47.4303
500	13196473	8678470	65.7636	65.7636	247.51	29.1991	34.7316	48.9349
501	8172127	5878014	71.9276	71.9276	161.856	32.3598	34.8346	50.3923
502	3135207	1394528	44.4796	44.4796	60.9235	32.8885	34.6633	53.6633
503	1054440	502021	47.6102	47.6102	45.7988	34.017	34.6346	50.5655

## Sheet: Table S2
Table S2. Raw non-coding RNA counts for 500 milk samples detected through alignment with the Bowtie2 aligner to build 38 of the human genome and quantified with Ensemble v95
Sample	AL592295.4	AC027281.2	FCGR2A	RNA5SP202	FP671120.3	FP236383.3	FP236383.2	FP671120.4	MIR146B	MIR141	AC010970.1	RNA5-8SN2	RNA5-8SN3	RF00002	RNA5-8SN1	AD000090.1	MIR30D	RF00019	AC108134.2	CCNL1	MIR30A	ACSL6	BX284668.2	UQCRC1	MIR148A	ASPH	RNA5S16	RNA5S2	RNA5S1	RNA5S5	RNA5S6	RNA5S13	RNA5S17	RNA5S8	RNA5S12	RNA5S15	RNA5S4	RNA5S10	RNA5S14	RNA5S11	RNA5S7	RNA5S3	MIR26A2	MIR26A1	RNY4	MIR22	AC051619.8	AC051619.7	LINC00623
1	371901	323124	339364	0	137890	138014	137456	137106	0	0	65260	0	0	0	0	0	0	3	0	59993	0	35650	0	22494	0	21584	0	0	0	0	0	0	0	0	0	0	0	0	0	0	0	0	0	0	0	0	0	0	5907
2	930099	476154	535819	0	104304	104810	104108	103771	0	0	51614	0	0	0	0	0	0	1	0	66493	0	32867.1	0	27273	3	20740	0	0	0	0	0	0	0	0	0	0	0	0	0	0	0	0	0	0	0	0	0	0	7544
3	195610	391910	350796	124301	55783	56167	55761	55499	205082	189900	33960	37572	37644	35969	35574	32196	101703	36121.6	55994	2.25476	37709	9530.2	12502	11398.2	54518	12921	13777	13258	13419	13519	13484	13548	13446	13609	13548	13512	13698	13344	13382	13328	13441	13535	40626	40186	15201	37241	28617	27908	3858
4	1900000	1350000	1390000	0	280620	279232	277709	275608	0	0	108096	0	0	0	0	0	0	3	0	27107	0	35084	0	21862	3	26308	0	0	0	0	0	0	0	0	0	0	0	0	0	0	0	0	0	0	0	0	0	0	9080
5	201809	155434	164053	279004	49032	49509	49348	48674	8803	12711	22961	63209	62889	61069	61122	69969	3138	79641.1	9983	10.2771	4609	37422.9	18593	10484	3561	4495	33952	33633	33582	33738	33551	34020	33788	33685	33495	33819	33752	33534	33585	33773	33676	33691	1195	1194	41556	4741	12190	11311	5922
6	8760000	3170000	2950000	0	42899	42430	42873	42708	0	0	17780	0	0	0	0	0	0	1	0	32521	0	7360	0	6511	0	5971	0	0	0	0	0	0	0	0	0	0	0	0	0	0	0	0	0	0	0	0	0	0	30762
7	503476	205879	217697	0	109899	109201	109083	108989	0	0	38607	0	0	0	0	0	0	1	0	19422	0	21030	0	11958	0	10846	0	0	0	0	0	0	0	0	0	0	0	0	0	0	0	0	0	0	0	0	0	0	2992
8	697240	292124	310559	0	75613	75398	74639	75261	0	0	29499	0	0	0	0	0	0	2	0	37743	0	16992	0	8596	0	5694	0	0	0	0	0	0	0	0	0	0	0	0	0	0	0	0	0	0	0	0	0	0	4076
9	152143	93767	82542	95982	25880	26192	25956	25992	3010	3271	10405	26812	26658	24829	24401	13140	1884	15769	3460	2.5096	845	6751	6123	3609	822	2783	9931	9939	9990	9905	10153	10115	10193	10196	10183	10042	9950	10078	10046	10087	10061	9929	487	490	5996	854	4043	4101	1943
10	643434	293272	310979	0	112084	112075	112304	111263	0	0	49496	0	0	0	0	0	0	1	0	44399	0	17875	0	12265	0	10454	0	0	0	0	0	0	0	0	0	0	0	0	0	0	0	0	0	0	0	0	0	0	4137
11	247603	183924	175901	216370	156003	156018	156226	155104	302449	167177	55033	200215	201253	195317	192053	113576	39111	46340.6	18947	2	60888	46383.2	14838	22700	52604	18057.9	21361	21324	21309	21168	21448	20972	21139	21106	21368	21288	21286	21109	21381	21162	21548	21444	47608	45888	25540	26872	6912	7152	4712
12	162418	27514	27902	42082	7979	8050	8104	8014	70173	37862	3579	2821	2821	2730	2645	6024	31230	2654	2619	2.14e-31	8124	7157	1242	2620	11090	1799	4101	3981	4073	4071	4254	4000	4035	4058	4075	4175	4166	4148	4095	4007	4133	4069	4412	4469	882	9084	1921	1775	401
13	434525	198823	176221	0	7219	7084	6946	6944	0	0	4626	0	0	0	0	0	0	0	0	9699	0	2812	0	1061	0	844	0	0	0	0	0	0	0	0	0	0	0	0	0	0	0	0	0	0	0	0	0	0	2541
14	46117	112917	118921	20052	11800	11953	11935	11858	61347	32244	6517	13220	13421	12610	12834	5856	14022	10112.6	14680	1	9817	2803	4116	1998	7809	1915	2172	2077	2169	2172	2105	2167	2106	2137	2139	2183	2146	2171	2069	2148	2191	2066	4869	4924	4111	6212	5500	5129	1268
15	106231	183686	171730	19121	19049	19341	19199	19255	69374	34154	15858	18074	18213	17986	17728	8221	15628	17886.8	29580	1.63e-30	12578	3692	5987	2234.95	9134	2040	2098	2134	2165	2175	2209	2154	2150	2185	2040	2147	2236	2162	2076	2129	2153	2169	12288	11718	8162	6486	15231	15614	1954
16	56208	43727	45654	108623	46991	47317	47669	46825	13136	12740	20576	27722	27743	26810	26666	25759	8303	9496.9	6998	8.91e-31	2333	6488	2946	7637	3189	6197	12277	12331	12153	12127	12062	11932	12186	12111	12305	12077	12102	12207	12040	12163	12169	12182	2012	1974	3647	2538	4006	3818	852
17	25403	20244	20002	12203	9023	9006	9042	9108	19656	13494	4048	14595	14401	13979	13802	5437	5611	2630	2234	2.51e-31	4164	2586	990	1351	2444	1329	1284	1381	1370	1320	1300	1311	1325	1325	1369	1300	1302	1346	1294	1350	1393	1330	3269	3365	1407	2228	544	538	309
18	97193	28709	25123	6762	5349	5208	5417	5245	5747	1328	3152	5332	5398	5278	5398	3005	731	6199.98	1403	6.69e-31	587	2598	1710	778	692	437	828	800	848	840	817	853	830	786	858	807	842	906	829	859	834	828	552	566	2367	489	1261	1298	524
19	48	23	29	1	0	0	1	0	3	0	0	1	2	0	1	2	0	4	1	3.55e-34	1	0	1	0	1	0	0	0	0	0	0	0	0	0	0	0	0	0	0	1	0	0	0	3	1	0	2	0	0
20	1060000	210032	187460	0	22524	22189	22575	22063	0	0	9445	0	0	0	0	0	0	0	0	36804	0	6664	0	3768	0	3610	0	0	0	0	0	0	0	0	0	0	0	0	0	0	0	0	0	0	0	0	0	0	10508
21	164249	38445	33508	50667	10339	10334	10279	10255	36585	33752	4164	6398	6352	6222	6110	6638	21194	7235.95	5332	1.25477	7881	7011	1978	3061	10479	2264	4598	4750	4794	4779	4736	4646	4750	4795	4602	4663	4684	4658	4752	4705	4532	4503	3218	3162	2108	8331	1243	1270	640
22	244352	72932	76979	29801	8729	8506	8478	8538	32704	20539	5772	11143	11047	11072	10853	3728	24151	6787	8012	6.1e-31	4877	3708	4884	2351.96	4876	1932	2714	2797	2749	2780	2637	2669	2700	2655	2783	2665	2732	2664	2619	2678	2789	2688	4888	4681	2435	4820	5435	5357	1519
23	78148	127663	109817	25673	8995	8887	9050	9064	16878	23893	7122	10006	10080	9811	9674	4970	18256	8433.92	14695	8.39e-31	5915	3651	5622	2078	4602	1558	2416	2392	2469	2558	2483	2529	2434	2474	2494	2458	2449	2519	2470	2499	2495	2458	1833	1858	2992	5005	8984	9023	1814
24	333380	98660	103726	37614	14306	14218	14247	14354	51779	41975	6005	19282	19442	18316	18434	6790	42878	9541.94	9523	8.61e-31	13085	6431	6294	3222	11111	2293	3774	3714	3752	3696	3858	3629	3729	3686	3713	3683	3714	3629	3723	3707	3787	3765	6088	6163	3335	10899	4507	4142	1961
25	11700000	2700000	2520000	0	17536	17665	17682	17558	0	0	9225	0	0	0	0	0	0	0	0	17990	0	8220.2	0	5072	1	4288	0	0	0	0	0	0	0	0	1	0	0	0	0	0	0	0	0	0	0	0	0	0	17793
26	813400	139624	120369	0	34217	34186	34014	34451	0	0	13669	0	0	0	0	0	0	0	0	13758	0	10911	0	5207	0	5559	0	0	0	0	0	0	0	0	0	0	0	0	0	0	0	0	0	0	0	0	0	0	7895
27	348558	462300	418661	0	42715	42495	42513	42534	0	0	28731	0	0	0	0	0	0	0	0	29785	0	12124	0	10006	0	6876	0	0	0	0	0	0	0	0	0	0	0	0	0	0	0	0	0	0	0	0	0	0	3437
28	24181	30975	28526	14648	5119	5169	5163	5186	43888	38773	2132	4984	5090	4790	4689	3109	32072	2864	2160	2.21e-31	8569	2616	1205	1517	8961	1083	1433	1362	1434	1437	1443	1427	1449	1419	1472	1461	1522	1469	1415	1397	1447	1451	3347	3094	996	7675	1260	1304	425
29	38818	60739	55345	37977	4537	4562	4435	4442	23546	42444	5213	985	994	1041	967	8020	8255	15708.9	9698	1.68e-30	8730	12743	4008	2653.94	11579	2639	3944	3912	3924	3982	3831	3876	3791	3848	3792	3835	3905	3913	3851	3883	3789	3909	3287	3267	4291	12777	7583	7888	1282
30	180529	117078	101508	72742	26684	26638	26331	26382	116528	85837	13446	12699	12757	12675	12277	17457	45814	16065.9	17644	1.25485	19331	14885	4866	7765.63	24971	3560	7389	7723	7591	7492	7491	7781	7655	7628	7626	7542	7437	7566	7574	7587	7482	7800	15573	14960	5221	23346	7382	7166	1563
31	738075	274890	288297	0	41755	41930	41792	41751	0	0	23048	0	0	0	0	0	0	1	0	15156	0	11859.2	0	8570	0	5357	0	0	0	0	0	0	0	0	0	0	0	0	0	0	0	0	1	0	0	0	0	0	5271
32	493621	370512	315940	0	32691	32500	32651	32701	0	0	13020	0	0	0	0	0	0	0	0	9087	0	10125	0	5656	0	6080	0	0	0	0	0	0	0	0	0	0	0	0	0	0	0	0	0	0	0	0	0	0	5930
33	389840	69673	79287	29880	20883	20935	20745	20718	99687	33085	7324	16184	16334	16011	15734	10277	43624	4554	3645	4.38e-31	13864	9850	4874	3492	14307	2709	3242	3278	3180	3215	3206	3149	3207	3217	3271	3311	3171	3158	3082	3187	3260	3211	13153	12650	1472	12252	2104	2191	1613
34	4070000	949483	1000000	0	28297	28183	27927	27707	0	0	15979	0	0	0	0	0	0	0	0	30695	0	10731	0	6559	0	3770	0	0	0	0	0	0	0	0	0	0	0	0	0	0	0	0	0	0	0	0	0	0	15382
35	759077	475612	408147	0	37145	36741	36723	36623	0	0	13241	0	0	0	0	0	0	0	0	11153	0	6410	0	1903	0	2574	0	0	0	0	0	0	0	0	0	0	0	0	0	0	0	0	0	0	0	0	0	0	5949
36	322211	144767	141078	88523	28304	28618	28278	27989	52608	86563	13626	15280	15467	14947	14901	16614	49408	29265.2	17950	2.85e-30	22719	5665.7	6056	2968.05	22465	1324	9070	8978	8936	9066	8927	8840	8984	8854	8967	9102	8883	8981	8956	8868	9013	9006	14744	14033	10249	18204	7145	7062	2010
37	61447	217033	228154	224366	74389	74478	73998	74074	218756	212759	32804	52292	52095	48208	47931	35659	142308	13713.9	30015	3.50683	52140	8244	8804	20037.5	38621	11486.1	24305	24110	24079	24308	24299	24269	24203	24397	24395	24564	24093	24327	24348	24305	24111	24178	42539	42943	6316	29701	9771	8860	2851
38	298241	122942	128987	121616	18798	18976	18672	18938	85970	36414	6211	15525	15173	14980	14941	15381	45225	12067	13979	1.21e-30	10806	5991.17	5329	3286.92	12031	2029	11482	11490	11685	11405	11438	11564	11183	11521	11356	11395	11385	11477	11484	11269	11729	11468	4251	4250	3857	12458	4237	4317	1735
39	134898	160493	156908	63141	17732	17628	17646	17474	63978	68430	10268	9868	9570	9318	9238	11685	33144	22783.8	31535	5.01946	18333	5511	6436	2103	12633	1907.02	6096	6185	6099	6075	6181	5976	6087	6156	6030	6063	5962	6110	6081	5932	6092	6333	5805	5841	7533	8602	9764	10689	2068
40	1060000	878121	819995	0	39177	38936	39032	38818	0	0	17913	0	0	0	0	0	0	1	1	20823	0	6693	0	5331	0	4025	0	0	0	0	0	0	0	0	0	0	0	0	0	0	0	0	0	0	0	0	0	0	7322
41	338444	120262	127488	73268	32866	32283	32374	32705	203732	99849	9695	41638	42118	39603	39336	18072	104811	5304.98	9603	4.49e-31	23880	5159	4119	3201	24332	2748	7689	7849	7719	7653	7570	7788	7625	7765	7794	7700	7852	7648	7615	7765	7875	7631	28418	27793	2257	18124	2687	2645	1475
42	255696	234851	248730	155627	42780	42983	42732	42877	156366	63900	15947	55205	55519	51886	51827	25654	90161	15685.8	13435	1.00027	14115	4516	10274	6973	13353	4550	16736	16838	16901	16760	16704	16895	16894	16858	16850	16565	16586	16683	16734	16804	16923	16601	12071	11426	7066	10654	6369	6307	3261
43	639898	382485	404161	0	55460	55192	55313	55033	0	0	20939	0	0	0	0	0	0	2	0	20294	0	7935.2	0	6929	0	5153	0	0	0	0	0	0	0	0	0	0	0	0	0	0	0	0	0	0	0	0	0	0	3143
44	131092	475123	498846	0	63149	63729	63146	63320	0	0	33713	0	0	0	0	0	0	1	0	28738	0	7455	0	10445.5	1	7686	0	0	0	0	0	0	0	0	0	0	0	0	0	0	0	0	0	0	0	0	0	0	4979
45	218417	222296	233766	127390	61624	61704	61624	61922	154851	193983	28329	63947	64225	60868	60265	29720	191188	31322.6	19476	2.48e-30	48353	10161.9	4897	12126	49158	7399.19	13918	14259	13874	14030	14087	14049	14245	14151	14028	14205	14104	13985	14007	13867	13859	14024	53993	53633	11678	37488	10078	9276	1575
46	63412	114228	110133	6238	6962	6951	6943	6822	32360	21188	9903	5302	5286	5180	4981	3714	11154	9891.95	15487	1.25454	7347	2644	4124	783.994	4209	518	701	666	766	726	757	740	705	728	678	699	743	731	681	752	708	756	3310	3222	3432	3019	11312	11409	1228
47	234220	42219	44295	51696	13332	13227	13128	13088	56479	54439	7632	8893	9160	8860	8903	5758	39497	10655.9	5594	1.25495	11588	5364.17	3098	2429	11308	1561	4722	4727	4746	4617	4688	4759	4719	4759	4761	4773	4572	4762	4764	4712	4756	4683	6539	6590	3856	10750	2550	2567	974
48	176905	170126	182006	120630	27828	27465	27546	27411	170653	108594	15295	11764	11522	10926	10761	17640	58054	25558.7	21940	6.50931	22411	7978.62	5960	7892.64	27720	4363	11915	11773	11954	11926	11861	11872	11891	11815	11640	11785	11951	11843	11900	12023	12023	11701	16192	16161	8384	22821	6677	6773	1953
49	170492	103359	96973	0	158440	157994	157438	155929	0	0	63479	0	0	0	0	0	0	0	0	10264	0	1530	0	8615	0	2547	0	0	0	0	0	0	0	0	0	0	0	0	0	0	0	0	0	0	0	0	0	0	1382
50	1723420	727824	753266	211278	181427	181944	181551	179412	225767	185218	82063	128210	128147	128318	123926	96921	204546	13338.8	48001	7.10511e-31	47904	3507	30847	8487.84	27926	13079	22129	22305	22194	22250	21832	22215	22178	22126	22218	21975	22011	22191	22193	22258	21989	22322	50987	47466	6767	25872	21208	22697	10191
51	514482	197808	195368	0	126812	126694	127113	126381	0	0	47690	0	0	0	0	0	0	0	0	17994	0	5026	0	7886	0	4364	0	0	0	0	0	0	0	0	0	0	0	0	0	0	0	0	0	0	0	0	0	0	3707
52	216072	371534	337967	955479	595185	596364	596282	592605	193004	156294	287338	235017	235706	225794	221792	385539	89020	43170.9	57021	3.50973	37851	4653	17935	41304.5	28712	28714.9	111926	111904	111429	111643	111605	111793	111965	112057	111363	111985	111981	111378	111323	112217	111660	112167	22353	22006	24030	22972	16821	16721	5575
53	3529250	965023	962119	210927	127694	128125	128406	126421	161495	129414	67294	169586	169326	161967	160149	74597	141304	20352	79572	4	28075	5155	60600	8199.34	18146	11428.7	23800	23680	23245	23314	23324	23487	23378	23194	23347	23381	23306	23380	23141	23411	23319	23429	29358	29717	10154	18811	51300	52847	20011
54	179975	287869	284746	0	73592	73000	72812	72967	0	0	94457	0	0	0	0	0	0	12	0	29995	0	7244.2	1	68779	0	62534	0	0	0	0	0	0	0	0	0	0	0	0	0	0	0	0	0	0	0	0	0	0	3826
55	640674	120081	112860	0	46103	46107	45885	46028	0	0	23860	0	0	0	0	0	0	0	0	10387	0	3193	0	3540	0	2403	0	0	0	0	0	0	0	0	0	0	0	0	0	0	0	0	0	0	0	0	0	0	2431
56	946651	285356	293380	0	87588	87310	87168	86951	0	0	33334	0	0	0	0	0	0	0	0	6769	0	7500	0	89379	0	77626	0	0	0	0	0	0	0	0	0	0	0	0	0	0	0	0	0	0	0	0	0	0	4234
57	162864	119936	130077	0	146829	145930	146068	144253	0	0	63249	0	0	0	0	0	0	0	0	5318	0	2949	0	11109	0	9498	0	0	0	0	0	0	0	0	0	0	0	0	0	0	0	0	0	0	0	0	0	0	1545
58	600102	245558	264118	340545	77516	77280	77064	76368	295866	229660	39650	64695	64612	61201	59669	24294	159907	19647.7	26031	3.25477	62431	8258	8873	60619	45861	71201	28713	28954	28964	28761	28814	28884	29148	28739	28734	29228	29008	28680	29035	28769	29106	28776	57165	53694	7653	46204	26770	27409	2938
59	226673	99794	91709	0	49583	49672	49794	49813	0	0	22744	0	0	0	0	0	0	0	0	8802	0	5158	0	38238	0	46105	0	0	0	0	0	0	0	0	0	0	0	0	0	0	0	0	0	0	0	0	0	0	2304
60	421115	234934	257420	0	120702	120220	120276	119114	0	0	60595	0	0	0	0	0	0	0	0	10209	0	3297	0	9572	1	9617	0	0	0	0	0	0	0	0	0	0	0	0	0	0	0	0	0	0	0	0	0	0	3172
61	208022	105200	111594	0	113533	113373	113659	113770	0	0	49742	0	0	0	0	0	0	0	0	29812	0	2738	0	3902	0	1335	0	0	0	0	0	0	0	0	0	0	0	0	0	0	0	0	0	0	0	0	0	0	3199
62	375554	121229	129586	0	57543	57707	57294	57397	0	0	34194	0	0	0	0	0	0	2	1	9958	0	5299	0	69715	0	58370	0	0	0	0	0	0	0	0	0	0	0	0	0	0	0	0	1	0	0	0	0	0	1820
63	287023	150684	164267	0	129658	128984	129375	127651	0	0	67653	0	0	0	0	0	0	0	0	15627	0	2067	0	7190	0	8293	0	0	0	0	0	0	0	0	0	0	0	0	0	0	0	0	1	0	0	0	0	0	3261
64	1652270	368388	363969	0	37403	37653	37839	37197	0	0	30929	0	0	0	0	0	0	0	0	10052	0	3763	0	27515	0	27835	0	0	0	0	0	0	0	0	0	0	0	0	0	0	0	0	0	0	0	0	0	0	5178
65	252443	229455	249474	0	162064	161808	162963	161107	0	0	77774	0	0	0	0	0	0	1	0	14443	0	2841	0	13980	0	13547	0	0	0	0	0	0	0	0	0	0	0	0	0	0	0	0	0	0	0	0	0	0	3604
66	256315	72361	71078	0	193011	194093	194633	191472	0	0	72312	0	0	0	0	0	0	0	0	5809	0	2159	0	11684	0	11332.7	0	0	0	0	0	0	0	0	0	0	0	0	0	0	0	0	0	0	0	0	0	0	1468
67	213929	57486	57626	0	87710	87433	87253	86279	0	0	42953	0	0	0	0	0	0	0	0	7975	0	5796	0	26144	0	25106	0	0	0	0	0	0	0	0	0	0	0	0	0	0	0	0	0	0	0	0	0	0	2031
68	187654	150601	148694	0	308981	309856	308777	307096	0	0	139553	0	0	0	0	0	0	1	0	16761	0	4624.16	0	21950	0	15778	0	0	0	0	0	0	0	0	0	0	0	0	0	0	0	0	0	0	0	0	0	0	3099
69	95309	49520	52869	0	208804	207821	208058	205995	0	0	102403	0	0	0	0	0	0	0	0	7042	0	2977	0	32736	0	37075	0	0	0	0	0	0	0	0	0	0	0	0	0	0	0	0	0	0	0	0	0	0	1182
70	881241	247113	235119	0	116466	116461	115981	115189	0	0	59289	0	0	0	0	0	0	2	0	22067	0	4025	0	8098	0	10183	0	0	0	0	0	0	0	0	0	0	0	0	0	0	0	0	0	0	0	0	0	0	5286
71	357345	121354	122883	0	138932	139194	139048	137298	0	0	64791	0	0	0	0	0	0	1	0	12677	0	5848	0	32348	0	33407	0	0	0	0	0	0	0	0	0	0	0	0	0	0	0	0	0	0	0	0	0	0	2990
72	1188880	338907	332868	0	140311	141379	141096	139508	0	0	66442	0	0	0	0	0	0	1	0	23571	0	4032.15	0	10673	0	8412	0	0	0	0	0	0	0	0	0	0	0	0	0	0	0	0	0	0	0	0	0	0	6051
73	264256	256485	275195	0	69569	69223	68870	68512	0	0	42960	0	0	0	0	0	0	0	0	11188	0	5342	0	8352	0	7996	0	0	0	0	0	0	0	0	0	0	0	0	0	0	0	0	0	0	0	0	0	0	3426
74	293656	150140	168253	0	196203	195729	195256	193823	0	0	101739	0	0	0	0	0	0	1	0	21481	0	7806	0	30886	0	26358	0	0	0	0	0	0	0	0	0	0	0	0	0	0	0	0	0	0	0	0	0	0	2977
75	98762	36891	39129	198644	93655	93820	93657	92144	13997	7758	43711	74564	74754	74069	72962	49882	7509	9454.77	4979	9.73925e-31	2072	4223	5449	13359	1792	10499	19226	19366	19532	19252	19391	19519	19589	19550	19339	19291	19608	19416	19481	19511	19207	19343	1182	1253	6763	1904	876	836	1712
76	141600	68990	73325	0	290481	290663	288834	286465	0	0	133299	0	0	0	0	0	0	0	0	15281	0	5531	1	36516	0	32296	0	0	0	0	0	0	0	0	0	0	0	0	0	0	0	0	0	0	0	0	0	0	2168
77	1557790	715438	701798	48142	35331	35235	35591	35238	35086	37273	19392	51857	51999	51883	51166	22478	35170	43601.2	31710	4.69742e-30	8994	5737	28755	3238	7517	3492.07	4732	4958	4780	4782	4770	4866	4784	4971	4853	4722	4872	4799	4847	4720	4820	4797	7512	7445	12542	8320.94	13612	13450	9438
78	458879	312736	323137	0	165886	165601	165993	163492	0	0	83188	0	0	0	0	0	0	0	0	12854	0	4350	0	19307	0	14453	0	0	0	0	0	0	0	0	0	0	0	0	0	0	0	0	0	0	0	0	0	0	2379
79	58396	28929	28713	358994	90917	91116	91500	90893	4887	3347	42932	84368	83865	80005	79761	41774	1721	15879.9	3202	2.25493	1302	4741	3635	19990.5	1156	15629	31320	31041	30778	31199	31284	31208	30966	31059	31413	30805	31389	30621	31270	31147	31218	31006	480	444	7362	830	2615	2540	1141
80	95336	83611	88787	0	195006	193812	194055	192756	0	0	94999	0	0	0	0	0	0	0	0	12686	0	5340	0	11209	0	8236	0	0	0	0	0	0	0	0	0	0	0	0	0	0	0	0	0	0	0	0	0	0	7012
81	178999	27701	26598	0	185239	184299	183982	183537	0	0	81992	0	0	0	0	0	0	1	0	6427	0	5499	0	9200	0	6880	0	0	0	0	0	0	0	0	0	0	0	0	0	0	0	0	0	0	0	0	0	0	1309
82	0	0	0	755337	0	0	1	0	94201	79922	0	170541	169810	148062	145757	48159	21511	45377.8	769857	0	24660	1	101050	13	19958	24	64617	64178	64608	63414	64502	64565	64186	64882	64256	64314	64413	64545	64338	64632	64030	64563	26466	26142	20900	12294	69779	66718	0
83	53292	248751	231038	944399	200915	201026	201548	201081	5749	8776	622803	79918	79445	71048	70074	116008	1462	48792.8	302398	4.75088	3119	2475.01	45492	33115.7	2820	14978	76566	77076	76520	77321	76740	76892	76497	76812	77022	77207	76996	76565	76742	76995	76614	76424	400	402	14123	2120	285298	270868	14323
84	163985	67105	70009	0	116032	116694	116483	116370	0	0	47156	0	0	0	0	0	0	0	0	3134	0	3227	0	8290	0	5697	0	0	0	0	0	0	0	0	0	0	0	0	0	0	0	0	0	0	0	0	0	0	2974
85	0	0	0	330700	0	0	0	0	23887	22076	0	102116	102029	96723	94998	95166	17674	46883.7	162635	1	3978	0	109447	0	4019	17	33454	33603	33580	33668	33865	33597	33835	33408	33458	33466	33502	33645	33550	33727	33493	33443	2812	2864	13537	5176	26093	25316	1
86	164924	35437	35242	0	75746	75613	75699	75176	0	0	34965	0	0	0	0	0	0	0	0	9851	0	4671.93	0	9487	0	8071	0	0	0	0	0	0	0	0	0	0	0	0	0	0	0	0	0	0	0	0	0	0	1292
87	262889	164219	155816	0	305010	305655	305782	302356	0	0	130499	0	0	0	0	0	0	1	0	12571	0	9800	0	35392	0	28458	0	0	0	0	0	0	0	0	0	0	0	0	0	0	0	0	0	0	0	0	0	0	3160
88	96965	38483	40803	344078	130467	131311	130294	129577	16885	10107	55383	100039	100251	99169	96797	69419	3271	19536.4	3545	1.25477	3323	8691	5435	20473	2184	18781	31425	31092	31886	31415	31399	31648	31348	30925	31159	31302	31369	31428	31133	31393	31263	31122	1788	1688	16457	1632	988	976	1710
89	1618070	631397	655150	0	93958	93819	94458	93051	0	0	51897	0	0	0	0	0	0	0	0	9775	0	5682	0	14477	0	19101	0	0	0	0	0	0	0	0	0	0	0	0	0	0	0	0	0	0	0	0	0	0	6199
90	2185780	855315	846509	818231	154099	153993	154102	152358	113480	82501	100746	116147	116214	102276	99856	65467	17256	97444.6	115459	5.01987	23218	5022.17	53545	118668	19643	98774.9	69971	69794	70026	69706	70354	69708	70460	70238	70282	69981	70027	70472	69887	70082	69828	69136	27443	26592	41106	10574	35780	35801	17917
91	178317	322305	315260	195401	145027	144565	144665	144249	18097	27030	97900	58777	58551	58633	58698	70874	8911	66403.4	31746	3	9163	4619	29634	12866.5	3232	7066	21244	21320	20983	21301	21250	21317	21168	21241	21182	20876	21335	20974	21319	21032	21184	20841	1928	1846	52989	5217.95	20595	21514	9805
92	447660	108134	114388	0	47765	47872	47892	47826	0	0	21733	0	0	0	0	0	0	1	0	48630	0	2967.02	0	2341	0	2294	0	0	0	0	0	0	0	0	0	0	0	0	0	0	0	0	0	0	0	0	0	0	3529
93	295758	88582	81441	0	209813	210365	208754	208104	0	0	97110	0	0	0	0	0	0	1	0	14628	0	9688.2	0	31646	0	27392	0	0	0	0	0	0	0	0	0	0	0	0	0	0	0	0	0	0	0	0	0	0	1572
94	2529610	1339670	1328470	196243	124492	124133	124075	123195	206485	129850	80453	93965	93468	93466	91201	62275	111043	34886.8	104956	1	34548	6917	58012	20122	26387	27986	18600	18457	18611	18916	18638	18511	18427	18500	18618	18465	18699	18443	18581	18544	18608	18825	29106	29502	13102	27969	19672	19628	19382
95	439854	182972	208773	0	177940	178187	178852	175785	0	0	82870	0	0	0	0	0	0	3	0	7383	0	5418	0	28574	0	20327	0	0	0	0	0	0	0	0	0	0	0	0	0	0	0	0	0	0	0	0	0	0	3151
96	63199	21535	22490	245047	115379	115433	114544	114220	18281	10139	48755	115883	115690	112199	110679	54144	3170	7917.75	1973	7.6508e-31	2956	7432.2	2052	16176	2149	14735	24709	24968	24755	24563	24666	25134	24834	24431	24816	24588	24681	24748	24820	24793	24827	24867	1762	1726	7207	1558	859	895	649
97	220573	45525	47180	0	32781	33130	32772	32754	0	0	16477	0	0	0	0	0	0	0	0	6741	0	3394	0	6482	0	6490	0	0	0	0	0	0	0	0	0	0	0	0	0	0	0	0	0	0	0	0	0	0	1413
98	337433	86670	95281	0	197282	198066	197507	196380	0	0	84602	0	0	0	0	0	0	0	0	10827	0	4657	0	23307	0	23502	0	0	0	0	0	0	0	0	0	0	0	0	0	0	0	0	0	0	0	0	0	0	2825
99	220344	117021	120900	0	136227	136166	136325	135069	0	0	67385	0	0	0	0	0	0	0	0	11140	0	5772	0	22700	0	25851	0	0	0	0	0	0	0	0	0	0	0	0	0	0	0	0	0	0	0	0	0	0	2978
100	1497720	1137790	1143880	344630	133232	132917	132631	131305	126695	57900	71934	190284	192108	176830	173402	58089	51078	60244.3	86629	3.51078	26134	12068	38920	28673.5	12240	41257.9	31686	31688	31646	31937	32098	31854	31844	31542	31747	31590	31865	31729	31883	31459	31634	31514	27905	26748	21626	13075	41023	39297	12566
101	2262530	919165	915513	274374	134841	134774	134927	133486	166555	106499	68011	82412	82168	79134	76857	74141	151706	20506.6	40034	1	34572	10254	30000	27684	24626	20639.1	25982	25864	25550	25950	25525	25561	25764	25585	25375	25536	25626	25627	25774	25607	25568	25590	23718	24277	8648	23779	34365	35272	9795
102	872037	62651	67820	0	50045	50342	50617	49970	0	0	17940	0	0	0	0	0	0	1	0	8978	0	6648	0	8554	0	6542	0	0	0	0	0	0	0	0	0	0	0	0	0	0	0	0	0	0	0	0	0	0	2667
103	289394	100841	97830	0	139032	138509	138848	137255	0	0	35593	0	0	0	0	0	0	1	0	13307	0	3268	0	10286	0	5991	0	0	0	0	0	0	0	0	0	0	0	0	0	0	0	0	0	0	0	0	0	0	1674
104	5731880	1807570	1646660	100117	85044	84478	85469	84569	369238	149639	41079	183857	183063	181055	177269	45070	109890	43034.6	61768	2.25499	68953	12825.2	70607	9639.26	46128	10231.7	10148	10330	10062	10182	10010	10110	10217	10315	10313	10197	10136	10341	10224	10118	10199	10101	61139	59453	16725	33274	25637	25216	23233
105	586568	412388	376231	1252040	1022300	1023310	1024090	1014860	162940	181348	470123	161295	161535	162401	155743	514247	15940	70574.1	97043	11.255	67849	16217.2	49222	81758.4	48649	49179.9	128449	127862	128315	128127	128262	127420	128283	128233	128397	127834	128091	128446	128489	128348	128044	128535	13732	13562	56819	10389.8	27920	27565	15653
106	542823	204074	186076	0	66314	66253	65936	66253	0	0	31517	0	0	0	0	0	0	0	0	17696	0	9860	0	7709	0	4555	0	0	0	0	0	0	0	0	0	0	0	0	0	0	0	0	0	0	0	0	0	0	5525
107	293969	95287	99211	0	163500	165170	164072	163550	0	0	65262	0	0	0	0	0	0	1	0	74918	0	18298	0	16879	0	6621	0	0	0	0	0	0	0	0	0	1	0	0	0	0	0	0	0	0	0	0	0	0	3729
108	261910	123585	112671	0	30166	30449	30794	30666	0	0	13851	0	0	0	0	0	0	4	0	51867	0	12341	0	2908	0	3180	0	0	0	0	0	0	0	0	0	0	0	0	0	0	0	0	0	0	0	0	0	0	2628
109	61492	42020	43635	176058	70431	70155	69946	69899	3000	4948	19255	15702	15743	15727	15747	50003	1461	8932.78	1114	9.98197e-31	1243	3019	2740	4475	762	1402	17926	17858	18009	18050	17772	17976	17698	18233	17828	17686	18161	17913	17690	17872	18051	17926	248	274	4217	737	1385	1278	851
110	430525	156101	146086	0	220774	218879	219324	218160	0	0	101106	0	0	0	0	0	0	1	0	71685	0	14035	0	19755	0	9468	0	0	0	0	0	0	0	0	0	0	0	0	0	0	0	0	0	0	0	0	0	0	4121
111	182249	46041	45199	0	17985	18103	18022	17537	0	0	5164	0	0	0	0	0	0	3	0	33514	0	9833	0	3383	0	2071	0	0	0	0	0	0	0	0	0	0	0	0	0	0	0	0	0	0	0	0	0	0	1852
112	1379570	601794	653021	639510	313272	313308	313310	309164	275132	100566	165497	299351	298780	281852	279045	132499	60555	124596	74135	8.2538	40421	7934.2	55835	20322	30400	26100.7	66130	66691	66799	66556	66327	66521	66520	66576	66220	66813	66456	66477	66211	66386	66149	66219	22041	22783	62867	23033.9	41773	40363	17888
113	573786	860374	777508	235015	100388	101286	100565	100009	318422	243540	65645	52924	53027	51419	49930	60915	38410	141695	74736	6.70795	115675	22630.2	32288	23090.6	73841	14967	21958	21993	22080	21523	21932	21999	21914	21875	21988	21968	21908	21941	21884	21993	22026	21888	26708	26105	46684	22455.9	25941	25210	10314
114	3117620	614981	610202	641471	240738	241357	240367	238710	173129	46541	140585	260092	259687	243041	240664	131848	24200	50891.4	48860	2	18244	7392	56623	20402.5	12257	19421.8	69431	69136	69390	68848	68817	69176	68663	68959	69026	69016	68629	68585	68743	68877	68872	68579	19923	20149	24098	8418	21901	21729	18398
115	0	0	0	1318580	1	0	0	0	7996	76414	0	67736	67499	64671	62737	132823	24957	66034.7	132122	1	12597	0	191889	0	13197	10	110698	111265	111380	111590	111542	111084	111686	111417	111447	110957	110859	110799	110841	111024	110714	111013	802	803	17432	12489	10577	10437	0
116	191329	38207	36285	0	12092	11699	11687	11691	0	0	5278	0	0	0	0	0	0	0	0	55889	0	8923	0	1228	0	809	0	0	0	0	0	0	0	0	0	0	0	0	0	0	0	0	0	0	0	0	0	0	2007
117	532962	236448	248078	196494	119219	119023	119577	118880	93664	31932	58257	146239	146082	142444	140412	68296	15300	95707.2	21584	8.76362	16057	10071	19008	7875.32	11004	5884.15	19975	20190	20070	19820	19983	19879	20085	19895	20172	19953	20370	20163	19958	20206	20246	20129	8590	8044	38037	7543	10872	10863	6183
118	706651	225375	253765	155258	84922	85628	85690	84968	197693	95033	45450	64854	64814	64446	63622	48099	20831	86720.4	22054	4.25368	40467	17118.4	16697	13315.5	35358	5619.14	14941	14943	14878	14873	15080	14920	14754	14979	14839	14883	14754	14789	14712	15038	14936	14891	7194	7198	26331	20995	7132	6880	5478
119	2383140	562891	529662	531376	200927	200836	200591	199260	67439	43865	93978	215941	214681	202804	200030	134479	26902	70007.7	40878	5.76298	19315	6380	91422	19781.6	8188	18676	52752	52414	53185	53092	53074	52995	53253	52988	52954	53137	52903	52993	53211	53117	52908	52974	19556	19032	35024	8456.98	13141	13066	30843
120	1064210	522848	492798	117145	52222	51722	52438	51435	149793	81263	40769	42875	43312	42525	41639	36982	20810	155801	59382	6	42960	17939	33946	13616.4	25775	8736.69	11845	12006	11905	11973	11909	11746	11878	11845	11801	11899	11890	11771	12000	11913	11720	11809	14619	13893	58122	15881	47662	48510	10810
121	1	0	0	102721	0	0	0	1	68048	26899	0	113775	113501	111907	110693	103856	17378	142085	89763	2	12809	0	117061	20	9224	103	10654	10873	10593	10716	10660	10702	10901	10780	10598	10683	10778	10840	10707	10805	10632	10807	3850	3648	47454	11288	82563	84667	2
122	29880	18456	17252	73373	4447	4505	4550	4429	336	176	3149	3000	3080	3062	3005	3934	114	13689.9	774	1.59334e-30	63	2401	1283	1571	95	503	6044	6197	6108	6062	6053	5998	6159	6219	6237	6060	6001	6195	6100	6122	6161	6003	69	47	3738	109	724	751	409
123	275486	107239	113606	0	41686	41907	41700	41794	0	0	26597	0	0	0	0	0	0	0	0	50561	0	3887	0	3875	0	3087	0	0	0	0	0	0	0	0	0	0	0	0	0	0	0	0	0	0	0	0	0	0	2709
124	1781100	591944	640954	115784	80659	81518	81232	80083	87048	29818	41465	127565	128419	124699	123959	42526	19468	94945	47698	1.0646e-29	15954	6604	31764	4996.97	12029	4386	11740	11728	11646	11797	11876	11702	11859	11845	11900	11695	11744	11547	11498	11593	11722	11577	6777	6824	31349	8191	21481	20950	10599
125	1304440	364941	377808	0	70615	70794	71453	70286	0	0	36955	0	0	0	0	0	0	0	0	16527	0	4563	0	9515	0	10575	0	0	0	0	0	0	0	0	0	0	0	0	0	0	0	0	0	0	0	0	0	0	7563
126	2467600	659465	682228	91746	47717	47929	47565	47798	90934	57408	36606	39419	39699	38443	37416	30292	12062	61747.2	83209	6.53015e-30	27240	5482	75280	5553.85	9796	4653	8839	8938	8829	9015	8824	8775	8867	8620	8847	8683	8738	8749	8688	8899	8761	8696	5048	4991	22010	5539	20488	18945	24559
127	359345	137500	129026	0	15802	15867	15646	15585	0	0	10153	0	0	0	0	1	0	0	2	37962	0	4802.23	2	1009	0	797	0	0	0	0	0	0	0	0	0	0	0	0	0	0	0	0	0	0	0	0	0	0	6818
128	205464	164558	155139	0	70393	70404	70408	69879	1	0	58372	0	0	0	1	0	0	0	0	35063	0	5745	0	8533	0	4932	0	0	0	0	0	0	0	0	0	0	0	0	0	0	0	0	0	0	0	0	0	0	6099
129	624315	147621	155509	0	11832	11596	11615	11574	0	0	6486	0	0	0	0	0	0	1	0	53018	0	4749.17	0	905	0	603	0	0	0	0	0	0	0	0	0	0	0	0	0	0	0	0	0	0	0	0	0	0	6335
130	2562940	1337940	1207010	337744	163116	162393	163148	161818	510522	122215	72712	186404	185495	177095	176144	89243	74309	80627	51357	3.25428	65814	7161	37872	12510.4	54740	11035.2	36556	36406	36315	36617	36697	36308	36656	36309	36190	36462	36332	36295	36176	36069	36626	35799	64197	65007	29822	28342	18571	18984	12745
131	277116	364993	340216	116581	65274	64827	64534	64373	400050	271496	32831	94895	95056	94601	91612	25306	177595	57689.6	34800	6.084	68119	4129.91	15090	8143.41	66114	10021	9994	10039	10135	9953	9906	9822	10029	9983	9986	9995	9903	10108	10065	10057	9777	9788	73286	70995	22425	51204	9104	9129	4901
132	308236	119175	125648	0	53504	53553	52744	53092	0	0	26211	0	0	0	0	0	0	0	0	49608	0	6153	0	6741	0	4551	0	0	0	0	0	0	0	0	0	0	0	0	0	0	0	0	0	0	0	0	0	0	5502
133	923560	129023	127549	0	41684	41818	41879	41586	0	0	19828	0	0	0	0	0	0	0	0	16992	0	5385	0	6654	0	6197	0	0	0	0	0	0	0	0	0	0	0	0	0	0	0	0	0	0	0	0	0	0	2430
134	631187	153417	143708	0	51325	51072	51451	51187	0	0	24110	0	0	0	0	0	0	1	0	21280	0	7581	0	5751	0	3869	0	0	0	0	0	0	0	0	0	0	0	0	0	0	0	0	0	0	0	0	0	0	3372
135	133051	37022	39421	0	30733	30622	30415	30393	0	0	11774	0	0	0	0	0	0	0	0	12828	0	1781	0	2629	0	1802	0	0	0	0	0	0	0	0	0	0	0	0	0	0	0	0	0	0	0	0	0	0	749
136	2820390	484308	528472	0	39316	39293	39276	39093	0	0	22662	0	0	0	0	0	0	1	0	49580	0	4274	0	4501	0	5359	0	0	0	0	0	0	0	0	0	0	0	0	0	0	0	0	0	0	0	0	0	0	7027
137	1062090	351587	330847	411784	198820	197623	198278	196385	82462	56626	94300	142436	140905	137315	132617	86363	80412	48210.7	31217	5.13643e-30	18272	14647	25963	28326	15854	28783	37862	37756	37708	37740	37823	37817	37979	37321	37444	37371	37791	37846	37188	37797	37769	37661	31231	30491	15150	15014	8554	8874	8417
138	441932	286404	257883	0	24398	24246	24464	24127	0	0	10423	0	0	0	0	0	0	0	0	33618	0	4124	0	2611	0	1809	0	0	0	0	0	0	0	0	0	0	0	0	0	0	0	0	0	0	0	0	0	0	4159
139	135802	86873	82575	0	203089	202490	202527	201153	0	0	79808	0	0	0	0	0	0	1	0	11189	0	4311	0	19512	0	16046	0	0	0	0	0	0	0	0	0	0	0	0	0	0	0	0	0	0	0	0	0	0	1793
140	193624	78925	73772	0	96670	96765	96111	96407	0	0	40301	0	0	0	0	0	0	0	0	44254	0	4652	0	7359	0	1309	0	0	0	0	0	0	0	0	0	0	0	0	0	0	0	0	0	0	0	0	0	0	1033
141	622612	414449	427731	511387	356803	356330	357629	353067	36455	27652	200286	135774	135846	132743	128935	169932	13811	39476.6	63700	1.25452	9389	7350.2	29934	32802	4480	28312.6	50940	51534	51447	51567	51096	50945	51156	51594	51104	51524	51035	51234	51023	51480	51100	51219	5967	5479	15965	4294.99	29288	29691	9550
142	2036270	392930	352325	250888	117687	117254	116687	116739	78567	29606	74165	92123	91420	85402	84308	60510	9713	32595.5	42568	3.4169e-30	14094	4686.16	32298	10629.9	8246	9623	26130	25927	26160	25962	26081	25973	25912	26126	25992	26096	26019	26042	26204	25865	25851	25724	8126	8232	13563	4350.95	13679	13459	10523
143	5572220	1142870	1126620	37537	33719	33537	33650	33250	82207	46174	23986	47054	47190	46930	45950	14076	27985	49855.7	45680	2.51154	19889	5815	85629	3570.9	9615	4524.99	3883	3830	3895	3886	3899	3967	3913	3963	3942	3858	3993	3977	3841	3766	3834	3871	21227	21500	16581	7573	28077	27253	28208
144	231014	79804	79084	0	28803	29032	28989	28913	0	0	17418	0	0	0	0	0	0	0	0	36560	0	6853	0	3927	0	2611	0	0	0	0	0	0	0	0	0	0	0	0	0	0	0	0	0	0	0	0	0	0	3599
145	338000	115441	103643	0	175943	175958	175579	173854	0	0	64968	0	0	0	0	0	0	0	0	10881	0	4842	0	15450	0	11840	0	0	0	0	0	0	0	0	0	0	0	0	0	0	0	0	0	0	0	0	0	0	3199
146	796283	527526	503307	300579	162602	162352	161969	160640	128256	54213	86425	63012	63364	65474	63083	99317	57956	34979.4	29545	2.97517e-30	16568	7074.26	23139	25836.7	25760	17884	32196	32393	31745	31939	31885	31966	32056	32078	32269	32281	31885	32219	32086	32029	32085	32014	7706	7956	15319	21061	10037	10616	7324
147	544809	221488	229644	0	77543	77639	77175	76639	0	0	40666	0	0	0	0	0	0	0	0	36262	0	5300	0	8639	0	3363	0	0	0	0	0	0	0	0	0	0	0	0	0	0	0	0	0	0	0	0	0	0	4063
148	277733	158272	158756	0	24520	24829	24475	24650	0	0	12680	0	0	0	0	0	0	0	0	19870	0	5148	0	3194	0	2307	0	0	0	0	0	0	0	0	0	0	0	0	0	0	0	0	0	0	0	0	0	0	2196
149	1493970	624416	577994	338638	276245	275687	275432	273621	82663	78745	137259	103303	102947	103668	100311	126529	80789	62898.5	59840	2.25572	19126	14646	28163	30568	22321	29047	35211	35260	35356	35499	35013	35385	35242	35359	35322	35048	35043	35503	34914	35016	34952	34990	13192	13475	20876	16592	26535	28784	9387
150	218301	158365	143587	0	115713	115345	114838	114994	0	0	50641	0	0	0	0	0	0	0	0	26467	0	4113	0	9688	0	5715	0	0	0	0	0	0	0	0	0	0	0	0	0	0	0	0	0	0	0	0	0	0	2990
151	1180780	344328	325078	0	99043	99367	99665	98241	0	0	54130	0	0	0	0	0	0	2	0	24282	0	6109	0	16354	0	13723	0	0	0	0	0	0	0	0	0	0	0	0	0	0	0	0	0	0	0	0	0	0	8824
152	472623	284894	306936	0	49142	48822	48928	48819	0	0	30436	0	0	0	0	0	0	0	0	23916	0	10102	0	6725	0	5419	0	0	0	0	0	0	0	0	0	0	0	0	0	0	0	0	0	0	0	0	0	0	5538
153	225089	85410	75512	0	89415	89490	90098	89167	0	0	29408	0	0	0	0	0	0	4	0	11492.1	0	5220.17	0	4498	1	1403	0	0	0	0	0	0	0	0	0	0	0	0	0	0	0	0	0	0	0	0	0	0	1854
154	527427	264154	286307	0	50082	49973	50279	49324	0	0	27565	0	0	0	0	0	0	0	0	50705.1	0	7061	0	6794	0	5598	0	0	0	0	0	0	0	0	0	0	0	0	0	0	0	0	0	0	0	0	0	0	4734
155	3263640	974221	898376	196892	88359	88546	88521	86582	39682	9159	55486	73041	72466	73331	71160	50628	72124	69937.2	98381	6.04612e-30	14252	11732.6	87938	18406.5	12867	16066	19757	19809	19729	19762	19510	19652	19600	19582	19660	19781	19533	19865	19685	19314	19725	19470	4474	4484	22982	15965	16002	16030	29022
156	250122	89189	93817	0	79085	79237	78800	78548	0	0	34261	0	0	0	0	0	0	0	0	54289	0	5542	0	5802	0	1394	0	0	0	0	0	0	0	0	0	0	0	0	0	0	0	0	0	0	0	0	0	0	2149
157	336992	134030	146952	0	45848	45401	45971	45386	0	0	17694	0	0	0	0	0	0	0	0	10073	0	9092	0	5710	0	5062	0	0	0	0	0	0	0	0	0	0	0	0	0	0	0	0	0	0	0	0	0	0	3055
158	984095	264225	244274	263511	177734	177908	178482	175577	55570	71138	77558	75926	75590	76267	73693	84040	82532	15509.7	25889	1	15240	8400	39281	19538	13811	27844	26464	26388	26266	26189	26405	26391	26335	26259	26015	26268	26066	26133	26441	26178	26438	26520	7167	7214	5941	13545	9875	10118	13344
159	73659	32991	29179	263369	110359	110367	111159	110043	19489	32229	47575	25340	25297	25309	24549	70014	2254	10763.6	2896	1.05242e-30	13232	4048	2635	9912	6867	5245	24455	24138	24803	24412	24416	24610	24483	24369	24570	24314	24525	24373	24592	24419	24482	24576	1291	1191	5469	1976	1496	1426	818
160	532264	467901	449751	378495	211883	210841	211771	209422	34262	25920	101726	71712	72006	70941	68933	89213	17720	63710.7	39609	2.25513	7165	14046	42488	27947.9	9028	19385	37551	37249	37350	37399	37721	37292	37231	37375	37507	37790	37589	37360	37459	37351	37556	37234	1856	1832	22135	9197	7552	8026	13872
161	0	0	1	3011	0	0	0	0	92814	58536	0	7913	8014	7687	7868	3601	12261	22293.6	985887	1	57459	1	81152	0	64983	2	284	330	277	285	274	290	329	328	332	290	304	299	302	319	315	348	7298	7492	8359	11577	94115	90178	0
162	3213050	1062130	1152080	63881	53548	53392	53700	52813	299331	97322	33560	85269	85914	83918	82024	22719	55781	73915.9	66348	1.25272	43549	8107.2	56665	5021.05	31366	8402	6368	6264	6340	6335	6327	6312	6277	6437	6266	6276	6224	6336	6283	6258	6314	6402	38365	39572	28058	19395	50862	49308	18322
163	294129	103547	97233	0	193462	192720	192811	191584	0	0	81919	0	0	0	0	0	0	2	0	26804	0	7027	0	18330	0	7548	0	0	0	0	0	0	0	0	0	0	0	0	0	0	0	0	0	0	0	0	0	0	1857
164	428226	154790	168690	0	24514	24366	24476	24277	0	0	14293	0	0	0	0	0	0	0	0	38766	0	7645	0	3841	0	1974	0	0	0	0	0	0	0	0	0	0	0	0	0	0	0	0	0	0	0	0	0	0	2789
165	597942	191606	177619	0	229761	229703	230218	226871	0	0	104299	0	0	0	0	0	0	2	0	31246	0	9991	0	23283	0	21466	0	0	0	0	0	0	0	0	0	0	0	0	0	0	0	0	0	0	0	0	0	0	5372
166	2436520	318030	279960	236893	69217	69026	68880	68941	47080	46502	45841	23852	23970	23591	23302	58165	10039	42677.7	24104	2.25426	36859	10223	30016	17526.4	37285	6863	23573	23498	23475	23408	23354	23298	23414	23350	23326	23406	23401	23572	23397	23333	23519	23259	4753	4543	11464	13546	10088	9686	9922
167	326793	117756	116387	0	15957	16273	16088	16050	0	0	9325	0	0	0	0	0	0	1	0	26411	0	2399	0	2353.96	0	1222	0	0	0	0	0	0	0	0	0	0	0	0	0	0	0	0	0	0	0	0	0	0	2052
168	1096540	637000	643208	232659	129770	129681	129576	128917	31142	56900	62563	72589	72915	71388	69258	63174	40962	38824.9	44991	10.2759	7979	16575.6	23509.4	22066.4	28787	20044.9	23334	23545	23624	23480	23221	23264	23319	23575	23490	23502	23472	23329	23359	23466	23292	23616	39861	40243	23582	26300	19572	19861	7540
169	1475740	180799	163435	0	72145	71862	71735	70804	0	0	52748	0	0	0	0	0	0	1	0	37058	0	10709	0	20093	1	7533	0	0	0	0	0	0	0	0	0	0	0	0	0	0	0	0	0	0	0	0	0	0	6432
170	931470	294254	290669	0	200727	199970	200303	198635	0	0	82900	0	0	0	0	0	0	1	0	18733	0	7191	0	18971	0	9405	0	0	0	0	0	0	0	0	0	0	0	0	0	0	0	0	0	0	0	0	0	0	9102
171	1456040	954965	998439	373227	127266	127759	127075	126092	27085	20513	64237	41280	41732	42288	40953	92031	18362	38725.5	53139	2.25538	5312	19340	74916.6	35142	12954	9720	37455	37618	37670	37513	37623	37761	37457	37472	37877	37590	37474	37597	38184	37651	37565	37503	1483	1507	10392	14352	8337	8237	24518
172	1795170	302043	277934	532582	193909	193769	193325	192299	58507	86294	96668	41881	42427	43493	41478	134958	5800	39969.7	35022	3.76363	32652	15523	61111	26189	31088	9359	50686	50012	50160	50197	49942	50118	50332	50403	49978	50213	50086	49938	50176	49802	50254	50148	3335	3445	12251	9397	6300	6515	19967
173	1444780	688394	652265	70751	44862	44926	44812	44311	29519	19190	22548	40646	41061	40890	40018	26280	8002	57184.6	30599	1.25256	10115	6223.24	69138	5132	6586	3900	6925	6833	6912	6890	6842	6930	6832	6809	6839	6703	6861	6822	6955	6825	7034	6830	1261	1186	16398	5481	6420	6507	23074
174	1209180	684650	652896	238467	146504	145861	146843	145113	109376	158546	82524	72091	72703	72748	69470	73012	135702	47036.9	82224	4.63865e-30	39962	12458	53960	29670	42429	42688.9	21465	21930	21954	21793	21885	21459	21606	21517	21739	21886	21364	21836	21955	22049	21651	21796	28141	28898	15393	32412	17684	19025	17711
175	397057	102306	89756	0	43298	43059	43084	42863	0	0	21613	0	0	0	0	0	0	0	0	27444	0	9691.2	0	13870	0	9007	0	0	0	0	0	0	0	0	0	0	0	0	0	0	0	0	0	0	0	0	0	0	3755
176	1660460	478467	472773	304457	143003	143682	142748	142361	125305	60981	79387	105035	103794	99519	98290	74701	34719	41414.6	35795	2.25511	20953	8743.2	37037	22414.3	13492	19866.4	28522	28677	28722	28787	28553	28446	28477	28458	28949	28644	28578	28225	28763	28556	28507	28148	12820	12923	15997	11874	15780	15539	12171
177	230013	185424	182819	0	123773	123285	122765	122834	0	0	65331	0	0	0	0	0	0	0	0	18182	0	9595	0	23222	0	34334	0	0	0	0	0	0	0	0	0	0	0	0	0	0	0	0	0	0	0	0	0	0	3929
178	165984	114864	119207	0	255260	255359	255374	253171	0	0	109318	0	0	0	0	0	0	3	0	26204	0	14383.2	0	38011	1	10242	0	0	0	0	0	0	0	0	0	0	0	0	0	0	0	0	1	0	0	0	0	0	1936
179	691526	200568	214366	0	104534	104932	105019	103589	0	0	56592	0	0	0	0	0	0	0	0	16054	0	7061	0	10471	0	3353	0	0	0	0	0	0	0	0	0	0	0	0	0	0	0	0	0	0	0	0	0	0	4623
180	331089	132352	116166	0	90338	90758	90456	89429	0	0	35730	0	0	0	0	0	0	1	1	35562	0	10622	1	7338	0	5484	0	0	0	0	0	0	0	0	0	0	0	0	0	0	0	0	0	0	0	0	0	0	5551
181	339726	94749	104055	0	65050	64827	64064	63906	0	0	30769	0	0	0	0	0	0	0	0	51804	0	9345	0	8900	0	5123	0	0	0	0	0	0	0	0	0	0	0	0	0	0	0	0	0	0	0	0	0	0	5009
182	389712	243374	261732	0	129091	129856	129402	128229	0	0	70197	0	0	0	0	0	0	1	1	28811	0	4525	0	11180	0	7506	0	0	0	0	0	0	0	0	0	0	0	0	0	0	0	0	0	0	0	0	0	0	7131
183	799524	158218	163721	0	60019	59916	60066	59468	0	0	37096	0	0	0	0	0	0	1	0	28775	0	13845	0	11807	0	8892	0	0	0	0	0	0	0	0	0	0	0	0	0	0	0	0	0	0	0	0	0	0	9099
184	652753	444835	459247	106954	41297	41739	41960	41450	167416	277634	24474	25667	25613	24736	24265	26154	56253	103408	53403	19.4421	168684	11709.2	23643	7339.55	33961	12366.9	10350	10539	10279	10339	10304	10427	10342	10164	10327	10452	10342	10220	10441	10459	10336	10356	16353	16246	97502	28593	27526	26009	7713
185	294252	117408	118794	0	102422	103192	102495	102304	0	0	50676	0	0	0	0	0	0	1	0	11356	0	11303	0	26261	0	29356	0	0	0	0	0	0	0	0	0	0	0	0	0	0	0	0	0	0	0	0	0	0	2796
186	1222240	310460	306424	0	417495	416930	417620	414763	0	0	139250	0	0	0	0	0	0	0	0	10032	0	5536	0	25559	0	17709	0	0	0	0	0	0	0	0	0	0	0	0	0	0	0	0	0	0	0	0	0	0	5639
187	1236960	685221	631111	0	29770	29692	29989	29671	0	0	17038	0	0	0	0	0	0	0	0	36937	0	13026	0	5015	0	3229	1	0	0	0	0	0	0	0	0	0	0	0	0	0	0	0	0	0	0	0	0	0	5881
188	535765	172673	152527	0	73441	73307	72919	72034	0	0	41115	0	0	0	0	0	0	0	0	45036	0	5887	0	8618	0	4180	0	0	0	0	0	0	0	0	0	0	0	0	0	0	0	0	0	0	0	0	0	0	4022
189	230123	56108	54984	0	21138	20805	21092	20495	0	0	9646	0	0	0	0	0	0	9	0	26472	0	3629	0	2550	0	1941	0	0	0	0	0	0	0	0	0	0	0	0	0	0	0	0	0	0	0	0	0	0	2519
190	411238	230292	237627	0	270074	269272	268791	267223	0	0	117836	0	0	0	0	0	0	0	0	17548	0	5478	0	28889	1	23857	0	0	0	0	0	0	0	0	0	0	0	0	0	0	0	0	0	0	0	0	0	0	4211
191	0	0	0	152115	0	0	0	0	76653	27127	0	27250	27288	27079	26205	18769	14839	32230.9	136167	2	11568	0	186570	1	7232	10	13760	13801	13939	13569	13477	13750	13745	13967	13595	13966	13784	13628	13719	13856	13826	13729	3241	3277	9085	6374.95	31184	30720	0
192	128752	107093	102115	0	60360	59639	60466	60127	0	0	31537	0	0	0	0	0	0	1	0	43731	0	7275	0	6052	0	5878	0	0	0	0	0	0	0	0	0	0	0	0	0	0	0	0	0	0	0	0	0	0	1370
193	366980	139003	138871	0	89471	89053	89697	88606	0	0	47027	0	0	0	0	0	0	4	0	11090	0	9318	0	14942	0	17085	0	0	0	0	0	0	0	0	0	0	0	0	0	0	0	0	0	0	0	0	0	0	3281
194	103670	28008	27441	187064	104200	104489	103923	103367	28818	21262	40434	20267	20324	21254	19957	60219	1643	12184.9	2444	1.21758e-30	10933	6651.17	2537.97	18355	8962	9388	19713	19752	19800	19749	19720	19815	19963	19869	19841	19758	19739	20053	19916	19694	19695	19873	1497	1553	4516	2435.8	1509	1487	811
195	63347	86611	88711	0	91431	90871	91586	91073	0	0	54411	0	0	0	0	0	0	0	0	8577	0	4941	0	9090	1	12549	0	0	0	0	0	0	0	0	0	0	0	0	0	0	0	0	0	0	0	0	0	0	969
196	176027	116010	108902	0	108118	107983	108031	107690	0	0	41878	0	0	0	0	0	0	0	0	20801	0	5710.17	0	51620	0	16003	0	0	0	0	0	0	0	0	0	0	0	0	0	0	0	0	0	0	0	0	0	0	3495
197	305376	74639	81031	0	150998	151841	151045	150424	0	0	69542	0	0	0	0	0	0	1	0	11748	0	5855	0	16841	0	17686	0	0	0	0	0	0	0	0	0	0	0	0	0	0	0	0	0	0	0	0	0	0	2665
198	384491	242833	233264	0	66034	65571	65824	65115	0	0	58791	0	0	0	0	0	0	3	0	35623	0	8788	0	83197	0	71919	0	0	0	0	0	0	0	0	0	0	0	0	0	0	0	0	0	0	0	0	0	0	8414
199	121608	63951	66873	0	94216	94170	93954	93461	0	0	40282	0	0	0	0	0	0	0	0	19305	0	5083	0	11114	1	4943	0	0	0	0	0	0	0	0	0	0	0	0	0	0	0	0	0	0	0	0	0	0	2746
200	939604	279300	264931	0	104497	104756	104349	103217	0	0	53412	0	0	0	0	0	0	1	0	20366	0	5049	0	12124	0	9994	0	0	0	0	0	0	0	0	0	0	0	0	0	0	0	0	0	0	0	0	0	0	7162
201	248259	95585	101095	0	163038	162776	162693	161937	0	0	88497	0	0	0	0	0	0	1	0	19110.1	0	5745	0	18854	0	10490	0	0	0	0	0	0	0	0	0	0	0	0	0	0	0	0	0	0	0	0	0	0	2664
202	215879	67284	70017	0	65943	66119	65821	65297	0	0	24402	0	0	0	0	0	0	0	0	13524	0	2287	0	3753	0	3146	0	0	0	0	0	0	0	0	0	0	0	0	0	0	0	0	0	0	0	0	0	0	3195
203	293060	277031	265053	150252	159469	158920	159236	157854	52856	55668	85830	45454	45696	47960	45234	72156	42244	11295.9	28889	1.12003e-30	12313	11752	37560	36904.5	11778	32459.2	15968	16134	16149	16028	15959	15891	16045	15955	16011	15896	15965	16080	15693	16071	16027	16066	3513	3560	3765	16777	2166	2196	12401
204	522979	69302	72544	0	146464	146389	146560	145871	0	0	67910	0	0	0	0	0	0	0	0	8313	0	5811	0	19920	0	7342	0	0	0	0	0	0	0	0	0	0	0	0	0	0	0	0	0	0	0	0	0	0	3148
205	1301130	383566	381447	0	170714	170845	171689	171125	0	0	65271	0	0	0	0	0	0	0	0	7429	0	2435	0	11648	0	7655	0	0	0	0	0	0	0	0	0	0	0	0	0	0	0	0	0	0	0	0	0	0	4186
206	75288	34181	33002	75478	68913	68864	69502	68333	12485	10537	28125	23636	23614	24528	23532	26578	7515	12874	2798	1.40137e-30	2820	7721	3016	15619	2476	12450	8813	8570	8737	8670	8804	8760	8637	8865	8762	8821	8617	8744	8612	8783	8799	8394	1321	1382	4246	2325	983	1077	1016
207	2140660	428380	423277	389827	226536	226459	226415	225110	91491	97087	112340	55526	55950	56587	53750	127517	11156	39818.6	27790	2.51207	48298	9698	44574	41635.8	30706	20298	37703	37407	37597	37859	37893	37745	37484	37520	37880	37835	37815	37803	37653	37670	37669	37338	6375	6170	14210	9575	5023	5052	14742
208	1324760	351421	396067	0	170950	171028	170742	169298	0	0	60585	0	0	0	0	0	0	0	0	11423	0	3867	0	13832	0	8392	0	0	0	0	0	0	0	0	0	0	0	0	0	0	0	0	0	0	0	0	0	0	5759
209	1	0	0	80524	0	0	0	0	77590	104921	0	50087	50093	53104	49481	51509	173837	34044.3	96214	0	27699	0	126993	2	15350	12	8483	8691	8597	8708	8517	8532	8576	8500	8650	8530	8426	8657	8651	8531	8550	8455	14885	15172	10749	20684	21014	21918	0
210	381762	134786	126228	0	88020	87693	87254	86841	0	0	41997	0	0	0	0	0	0	1	0	20253	0	8240	0	15423	0	6902	0	0	0	0	0	0	0	0	0	0	0	0	0	0	0	0	1	0	0	0	0	0	3558
211	236813	98609	101398	0	49075	49620	49364	49061	0	0	23298	0	0	0	0	0	0	0	0	17952	0	1969	0	3749	0	2756	0	0	0	0	0	0	0	0	0	0	0	0	0	0	0	0	0	0	0	0	0	4.13195e-06	2040
212	179754	46768	47996	0	91067	91823	91743	90788	0	0	51472	0	0	0	0	0	0	2	0	10827	0	7301	0	12256	0	9822	0	0	0	0	0	0	0	0	0	0	0	0	0	0	0	0	0	0	0	0	0	0	1704
213	170296	73272	79524	0	65632	65336	65711	64802	0	0	28785	0	0	0	0	0	0	0	0	15729	0	1625	1	3755	0	3248	0	0	0	0	0	0	0	0	0	0	0	0	0	0	0	0	0	0	0	0	0	0	3035
214	66069	89831	87700	0	121003	120495	121244	120578	0	0	47655	0	0	0	0	0	0	0	0	15818	0	3731	0	22606	0	13199	0	0	0	0	0	0	0	0	0	0	0	0	0	0	0	0	0	0	0	0	0	0	2462
215	0	0	0	277832	0	0	0	0	94145	137488	0	46212	46242	46909	44356	84549	11082	49440.7	95706	0	59116	0	144874	2	38285	12	25564	25794	25725	25453	25497	25852	25951	25691	25624	25595	25580	25825	25548	25809	25763	25570	9265	9095	16210	7984	15872	15892	0
216	72000	21526	22206	174291	77988	78048	77846	77806	19621	9991	28159	62076	61682	59864	59761	38512	3299	6858.98	1941	6.86959e-31	4122	1564	1599	3994.84	3137	3979	16790	16977	16535	16739	16947	16717	16609	16729	16668	16671	16835	16905	16800	16859	16555	16727	1856	1994	2903	1631	678	670	511
217	364737	119442	124654	0	132902	133072	133489	132594	0	0	68929	0	0	0	0	0	0	0	0	14990	0	9634.2	0	20746	0	18855	0	0	0	0	0	0	0	0	0	0	0	0	0	0	0	0	0	0	0	0	0	0	2986
218	534234	97108	96643	0	100353	100595	100146	99666	0	0	39224	0	0	0	0	0	0	0	0	2404	0	1786	0	9067	0	6661	0	0	0	0	0	0	0	0	0	0	0	0	0	0	0	0	0	0	0	0	0	0	2541
219	518996	152921	151973	0	83064	83072	82691	82488	0	0	44704	0	0	0	0	0	0	0	0	22901	0	8116	0	14887	0	12182	0	0	0	0	0	0	0	0	0	0	0	0	0	0	0	0	0	0	0	0	0	0	4260
220	330760	66391	60620	0	32633	32455	32478	32195	0	0	13348	0	0	0	0	0	0	0	0	32337	0	8190	0	4736	0	2832	0	0	0	0	0	0	0	0	0	0	0	0	0	0	0	0	1	0	0	0	0	0	2252
221	1070210	300554	325598	0	80329	80455	80230	79488	0	0	39362	0	0	0	0	0	0	0	0	16570	0	2158	0	6403	0	5842	0	0	0	0	0	0	0	0	0	0	0	0	0	0	0	0	0	0	0	0	0	0	8163
222	203205	120649	119845	0	385872	386283	385967	384382	0	0	204841	0	0	0	0	0	0	0	0	35155	0	9645	0	57557	0	22701	0	0	0	0	0	0	0	0	0	0	0	0	0	0	0	0	0	0	0	0	0	0	3638
223	594198	145780	150458	0	157118	157155	156990	155230	0	0	61184	0	0	0	0	0	0	0	0	15082	0	8381	1	22824	0	17348	0	0	0	0	0	0	0	0	0	0	0	0	0	0	0	0	0	0	0	0	0	0	5184
224	2183230	732080	756406	221949	96551	96789	96789	95883	29970	51851	50890	68952	68972	67812	66275	52020	58569	31010.5	49219	6.25256	11107	15948.7	41368.5	23363.3	25643	21736.1	21178	21317	21337	21467	21414	21240	21491	21207	21377	21539	21428	21465	21487	21730	21379	21232	32866	32755	18503	25747	19938	20177	13609
225	216379	73618	68499	0	160324	160428	160845	159658	0	0	65529	0	0	0	0	0	0	1	0	42572	0	10822	1	31681.5	1	8566	0	0	0	0	0	0	0	0	0	0	0	0	0	0	0	0	0	0	0	0	0	0	2607
226	77185	37408	38838	153729	70546	70003	70501	69915	14226	11984	34029	55289	55434	53319	52260	35469	2175	8968.92	2751	9.2112e-31	4227	3183	1885	7482.26	1974	6494	16938	16841	17072	16888	16569	17030	16983	16860	16813	17032	16997	17083	16948	16840	16851	16908	1211	1198	4202	1338	909	952	628
227	0	0	0	299768	0	0	0	0	60528	75927	0	115551	114392	115460	111739	82758	93743	21033.8	65581	0	21057	0	106266	5	17494	24	27735	27590	27174	27312	27625	27506	27311	27849	27512	28014	27457	27317	27490	27448	27609	27491	4624	4637	7905	24423	10127	9905	0
228	163688	59553	57770	0	115713	115510	115815	114251	0	0	50950	0	0	0	0	0	0	0	0	8175	0	5412	0	13563	0	7771.69	0	0	0	0	0	0	0	0	0	0	0	0	0	0	0	0	0	0	0	0	0	0	1773
229	189574	60573	57111	0	190150	190479	190325	188722	0	0	76182	0	0	0	0	0	0	2	0	6046	0	3040	0	16454	0	10088	0	0	0	0	0	0	0	0	0	0	0	0	0	0	0	0	0	0	0	0	0	0	1270
230	36324	54788	52043	63686	33380	33462	33743	33260	1746	5429	14371	17603	17798	17568	17126	18419	1950	10804.7	2586	1.1456e-30	1257	3497	2293	4735	556	4223	7069	7068	7090	7151	6956	7076	7260	7134	7228	7014	7150	6948	7072	7116	7000	7141	361	369	6142	949	999	1083	770
231	1	0	0	103190	0	0	0	0	164028	134094	1	34496	34611	33911	32652	42783	24599	50567.8	121278	3	65419	0	154767	3	27292	8	10168	9950	10424	10312	10355	10342	10294	10314	10245	10179	10279	10176	10319	10346	10343	10352	20884	19121	17323	8641	21767	22148	0
232	682269	255526	263504	0	235393	234223	234512	232272	0	0	113960	0	0	0	0	0	0	1	0	16726	0	6759	0	31244	0	31046	0	0	0	0	0	0	0	0	0	0	0	0	0	0	0	0	0	0	0	0	0	0	3298
233	1186390	716211	750843	420441	275896	276579	275612	274108	181277	270797	229820	129555	129365	131008	126005	148281	303884	41636.1	107666	4.50865	66400	7886.37	37959	68299.4	39761	78617	40118	40022	40262	40498	40543	40099	40540	40455	40282	40213	40076	40638	40509	40332	40737	40362	20787	20545	24276	38099	25861	25580	12628
234	298611	122154	120997	0	118865	117781	117399	117446	0	0	60547	0	0	0	0	0	0	2	0	14813	0	7956	0	19277	0	13270	0	0	0	0	0	0	0	0	0	0	0	0	0	0	0	0	0	0	0	0	0	0	3820
235	148706	61481	57691	0	202743	201712	202673	201076	0	0	75336	0	0	0	0	0	0	0	0	5905	0	5908	0	24823	0	17498	0	0	0	0	0	0	0	0	0	0	0	0	0	0	0	0	0	0	0	0	0	0	1684
236	930666	394268	405074	218936	107166	107632	107492	105668	48799	31941	62242	66117	66362	67135	65173	51825	54260	35280.6	50352	3.49842e-30	8243	12049	55140	27661	8478	30859.9	19844	19950	19821	19589	19993	19990	20095	19706	19779	19741	19696	19964	19978	19733	20006	19750	5370	5491	13490	14191	8118	8253	18247
237	1214010	728449	731588	0	26984	26757	26862	26896	0	0	14196	0	0	0	0	0	0	0	0	2866	0	7092	0	4446	0	6825	0	0	0	0	0	0	0	0	0	0	0	0	0	0	0	0	1	0	0	0	0	0	3527
238	348455	185549	174997	0	107238	106873	106902	106174	0	0	57400	0	0	0	0	0	0	1	0	22663	0	6151	0	15457	0	11178.7	0	0	0	0	0	0	0	0	0	0	0	0	0	0	0	0	0	0	0	0	0	0	2778
239	0	0	0	445630	0	0	0	0	145540	124737	0	87770	87484	83126	81882	42048	131227	30666.8	304810	1	33371	0	202520	1	29564	18	35669	35343	35431	35624	35911	35442	35468	35375	35134	35349	35457	35684	35641	35448	35451	35607	16027	15971	11186	31085	57989	61077	0
240	298228	101838	106216	0	40786	41233	41013	40806	0	0	23176	0	0	0	0	0	0	0	0	24022	0	4674	1	6982	0	5773	0	0	0	0	0	0	0	0	0	0	0	0	0	0	0	0	0	0	0	0	0	0	2607
241	356495	89769	84439	0	81091	80811	80688	79711	1	0	35344	0	0	0	0	0	0	0	0	6590	0	4602	0	15584	0	12714	0	0	0	0	0	0	0	0	0	0	0	0	0	0	0	0	0	0	0	0	0	0	1785
242	716987	243909	249944	0	144166	143686	144627	142177	0	0	71087	0	0	0	0	0	0	0	0	8915	0	8787.2	0	21951	0	25662	0	0	0	0	0	0	0	0	0	0	0	0	0	0	0	0	0	0	0	0	0	0	5637
243	123102	114483	118243	0	105781	106179	105622	105300	0	0	44942	0	0	0	0	0	0	0	1	20800	0	6558	0	11607	0	7330	0	0	0	0	0	0	0	0	0	0	0	0	0	0	0	0	1	0	0	0	0	0	2496
244	1189600	346093	326597	0	119510	119298	119703	118630	0	0	62584	0	0	0	0	0	0	0	0	25446	0	6092	0	15283	3	13018	0	0	0	0	0	0	0	0	0	0	0	0	0	0	0	0	0	0	0	0	0	0	8296
245	156626	62853	60397	0	90321	90238	89910	89090	0	0	39180	0	0	0	0	0	0	0	0	13040	0	9604	0	13471	0	13121	0	0	0	0	0	0	0	0	0	0	0	0	0	0	0	0	0	0	0	0	0	0	5256
246	45381	10672	10324	61070	23104	23030	22912	22981	7616	7708	12125	7601	7458	7658	7204	12533	574	5956.9	2509	5.44524e-31	3316	4334.16	2366	3475.93	2014	2814	6032	6024	6030	6070	6058	6074	5969	5943	6000	6115	6004	5968	6125	5995	6200	5987	793	714	4082	473	1189	1224	685
247	1314730	644131	702379	0	102562	102573	102187	101097	0	0	49012	0	0	0	0	0	0	0	0	2152	0	6978	0	18340	0	23130	0	0	0	0	0	0	0	0	0	0	0	0	0	0	0	0	1	0	0	0	0	0	8832
248	39437	23727	23550	82593	16823	16933	17049	16956	1510	869	5766	16413	16417	15826	15697	7976	2036	1175	801	1.28315e-31	711	754	1628	3229	1494	1928	7032	7097	7186	7194	7076	6909	7096	7018	7151	7184	7086	7077	7114	7225	7175	7184	874	893	786	318	453	456	482
249	137531	65007	60298	0	126438	126760	126304	126031	0	0	60827	0	0	0	0	0	0	0	0	22596	0	5571	0	12723	0	4987	0	0	0	0	0	0	0	0	0	0	0	0	0	0	0	0	0	0	0	0	0	0	3434
250	75889	31311	30973	92129	72439	72763	72632	72143	10500	14976	31596	26923	26923	26951	26375	40410	5804	5370.94	2815	5.47899e-31	7535	3219	1933	10946	3043	5757	11613	11566	11463	11484	11470	11527	11573	11544	11488	11577	11614	11604	11427	11586	11729	11465	1244	1236	2259	2276.8	927	991	685
251	357619	78881	80679	0	88498	87868	87821	87075	0	0	45046	0	0	0	0	0	0	0	0	8396	0	8508	0	15229	0	12089	0	0	0	0	0	0	0	0	0	0	0	0	0	0	0	0	0	0	0	0	0	0	3683
252	165497	37654	37884	0	97296	97845	97881	96688	0	0	38292	0	0	0	0	0	0	0	0	11272	0	5182	0	9261	0	5410	0	0	0	0	0	0	0	0	0	0	0	0	0	0	0	0	0	0	0	0	0	0	2193
253	209266	242193	255440	174566	159446	160022	160980	159275	157544	122458	155363	53342	53614	54058	52070	75528	49369	11534	39848	1.04034e-30	49500	3088	30609	24844.3	21113	17270	19650	19512	19554	19645	19595	19664	19601	19603	19693	19596	19397	19617	19200	19534	19587	19452	16118	15381	4729	12882	23283	23009	9869
254	402075	144965	150526	0	147451	147328	147486	146086	0	0	70021	0	0	0	0	0	0	0	1	29557	0	8386	0	13141	0	7583	0	0	0	0	0	0	0	0	0	0	0	0	0	0	0	0	0	0	0	0	0	0	7313
255	615818	252054	241470	134735	72451	72870	72481	71441	91623	39153	118703	43210	43388	41919	40488	36474	24155	43181.6	55906	1	22684	4775	41964	20079.5	11392	17203	12114	12130	12037	12229	12043	12190	12260	12257	12254	12212	12182	12159	11910	12177	12214	12227	8468	8057	14672	10713	34752	34238	13658
256	158456	93164	88863	0	192198	191846	191589	190395	0	0	101957	0	0	0	0	0	0	0	0	10447	0	7276	0	37197	0	26450	0	0	0	0	0	0	0	0	0	0	0	0	0	0	0	0	0	0	0	0	0	0	2680
257	107235	67354	79019	0	111177	111311	111707	110784	0	0	55842	0	0	0	0	0	0	0	0	20615	0	9209	0	15121	0	10973	0	0	0	0	0	0	0	0	0	0	0	0	0	0	0	0	0	0	0	0	0	0	2766
258	138002	53693	52417	0	85518	85748	85630	84903	0	0	42710	0	0	0	0	0	0	0	0	36660	0	6758	0	9624	0	3937	0	0	0	0	0	0	0	0	0	0	0	0	0	0	0	0	0	0	0	0	0	0	3111
259	1003840	569525	561229	196785	52223	51458	51847	51447	955971	432670	39539	43279	42881	40829	40260	25026	193087	24128.7	36307	1	153050	11644	11294	28603.1	92759	18377.9	16911	16762	16689	16558	16718	16842	16910	16929	17062	16734	16897	16536	16764	16859	16870	16661	142676	137306	9773	57883	16900	16923	3582
260	143173	98757	102304	0	12074	12074	11929	11871	0	0	6854	0	0	0	0	0	0	0	0	24210	0	1616	0	1780	0	1196	0	0	0	0	0	0	0	0	0	0	0	0	0	0	0	0	0	0	0	0	0	0	2010
261	313997	304041	335111	490126	183455	184007	183136	182540	28946	31560	111421	50819	51181	46149	46249	134452	4126	72744.3	29507	5	14400	2137.96	29575	11760.5	6015	5234.08	52214	51974	51952	51550	51941	52014	52081	51957	51930	52074	51608	51793	51959	51983	51905	52064	1566	1543	51235	2071.8	21179	19784	9633
262	75943	59697	56514	87922	13101	13070	13114	13055	80063	66364	7840	8622	8329	7894	7753	10553	29529	9416.98	7695	8.62113e-31	23084	1700	1508	8657	22189	6135.14	7641	7550	7729	7716	7577	7671	7715	7709	7721	7733	7567	7627	7695	7662	7711	7626	8440	8212	3028	14357	2341	2353	457
263	226639	89527	91136	0	8363	8474	8525	8366	0	0	4197	0	0	0	0	0	0	1	0	59999	0	2503	1	573	0	314	0	0	0	0	0	0	0	0	0	0	0	0	0	0	0	0	0	0	0	0	0	0	2579
264	355307	369040	388280	0	13784	13724	13841	13623	0	0	11074	0	0	0	0	0	0	0	0	68351	0	2867	0	1834	0	979	0	0	0	0	0	0	0	0	0	0	0	0	0	0	0	0	0	0	0	0	0	0	5327
265	1023850	306198	290181	0	92633	92156	92341	92258	0	0	60706	0	0	0	0	0	0	4	0	32162	0	7399	0	53740	0	61733	0	0	0	0	0	0	0	0	0	0	0	0	0	0	0	0	0	0	0	0	0	0	7500
266	126055	357253	368989	0	17820	17866	17834	17755	0	0	15776	0	0	0	0	0	0	0	0	48435	0	6417	0	8967	0	4312	0	0	0	0	0	0	0	0	0	0	0	0	0	0	0	0	0	0	0	0	0	0	4717
267	1054480	232112	235080	0	24247	23977	23722	23744	0	0	19737	0	0	0	0	0	0	2	0	6319	0	2033	0	16763	0	17124	0	0	0	0	0	0	0	0	0	0	0	0	0	0	0	0	0	0	0	0	0	0	3390
268	340490	99770	102426	0	69636	69219	69299	69481	0	0	36159	0	0	0	0	0	0	2	0	22438	0	4923	0	82823	0	38653	0	0	0	0	0	0	0	0	0	0	0	0	0	0	0	0	0	0	0	0	0	0	2808
269	378347	229252	233616	0	62622	62643	62482	61725	0	0	42881	0	0	0	0	0	0	0	0	32248	0	7404	0	38248	0	25929	0	0	0	0	0	0	0	0	0	0	0	0	0	0	0	0	0	0	0	0	0	0	2879
270	289599	90641	98009	0	129691	130290	129603	129677	0	0	52275	0	0	0	0	0	0	0	0	9521	0	7022	0	15893	0	8491	0	0	0	0	0	0	0	0	0	0	0	0	0	0	0	0	0	0	0	0	0	0	2782
271	924599	620275	585234	0	123449	122808	124059	122036	0	0	74529	0	0	0	0	0	0	0	0	6836	0	5942	0	16434	0	17010	0	0	0	0	0	0	0	0	0	0	0	0	0	0	0	0	0	0	0	0	0	0	7525
272	1066840	278525	252748	0	81578	81807	81501	81238	0	0	46898	0	0	0	0	0	0	0	0	18892	0	6136	0	14993	0	11998	0	0	0	0	0	0	0	0	0	0	0	0	0	0	0	0	0	0	0	0	0	0	6928
273	1487380	903287	890155	0	37758	37386	37829	37347	0	0	19269	0	0	0	0	0	0	0	0	32289	0	1832	0	1246	0	1815	0	0	0	0	0	0	0	0	0	0	0	0	0	0	0	0	0	0	0	0	0	0	8640
274	429024	284203	311869	0	148634	148840	148287	147014	0	0	60248	0	0	0	0	0	0	0	0	21376	0	2271	0	7547	0	5489	0	0	0	0	0	0	0	0	0	0	0	0	0	0	0	0	0	0	0	0	0	0	3644
275	354865	225981	198452	99051	41447	41225	41263	41225	258777	107225	24490	41013	41213	41202	40713	20435	36491	29125.6	14954	2.68e-30	40286	9958	6143	10072.1	22434	6426	8848	8788	8819	8869	8817	8795	8862	8782	8930	8708	8681	8763	8752	8710	8716	8597	39857	38482	10649	15864	4684	4902	2022
276	15473	5256	6053	4847	262	260	237	250	30091	19673	431	62	66	68	68	1188	745	1651	882	1.67e-31	4649	6957	350	496	2542	433	440	452	460	469	441	474	498	476	442	480	460	476	456	419	450	448	963	879	585	1192	558	553	103
277	23928	23812	27765	11302	6480	6360	6355	6283	5929	10330	3649	2743	2638	2632	2624	6613	944	14341.3	2741	1	3308	3859.15	3210	525.998	978	554	1116	1177	1194	1255	1214	1273	1199	1241	1194	1194	1170	1171	1165	1211	1149	1226	974	1036	13129	788	2514	2421	1064
278	32235	31416	32411	69175	25287	25068	25145	25084	145042	59485	10263	14930	15019	15021	14752	13613	36149	10187.9	4326	1	25353	17186.2	1745	11469	23139	7314	6218	6346	6216	6249	6231	6298	6161	6223	6232	6183	6234	6106	6301	6130	6216	6159	9710	9922	3307	15483	1889	1819	551
279	836350	565279	504130	0	101300	100814	100890	100928	0	0	54635	0	0	0	0	0	0	1	0	48651	0	53364	0	17181	0	15308	0	0	0	0	0	0	0	0	0	0	0	0	0	0	0	0	1	0	0	0	0	0	6316
280	2250000	575094	615502	0	70823	70468	70662	70083	0	0	56189	0	0	0	0	0	0	0	0	37173	0	9892	0	5973	0	6134	0	0	0	0	0	0	0	0	0	0	0	0	0	0	0	0	1	0	0	0	0	0	12948
281	0	0	2	37370	0	0	0	0	102480	106600	0	614	581	578	611	5989	8119	10450	1657	1	34027	0	1042	0	14830	1	3161	3053	3099	3106	3110	3142	3053	3131	3132	3043	3115	3171	3163	3021	3033	3122	4693	4532	3899	7664	826	825	0
282	403218	131996	155109	0	10421	10358	10474	10241	0	0	8306	0	0	0	0	0	0	0	0	16577	0	6344	0	2082	0	2082	0	0	0	0	0	0	0	0	0	0	0	0	0	0	0	0	0	0	0	0	0	0	6347
283	22669	21687	20742	10233	7351	7366	7474	7225	4574	5249	4254	4311	4333	4444	4486	3310	803	20166.7	1613	1	1792	4277	5896	778.993	628	566	1253	1284	1203	1201	1209	1245	1233	1166	1209	1270	1220	1224	1265	1218	1264	1232	755	760	17262	257	3642	3705	1832
284	8940000	4640000	5330000	0	8913	8979	8934	8811	0	0	9550	0	0	0	0	0	0	1	0	9824	0	7414	0	1728	0	2010	0	0	0	0	0	0	0	0	0	0	0	0	0	0	0	0	1	0	0	0	0	0	35964
285	71666	68533	60359	57172	5310	5219	5154	5095	46273	33855	3733	2477	2484	2368	2304	12105	3421	37023.8	2865	4.14e-30	14983	18038.2	3149	2840.01	10604	1270	5164	5147	5181	5138	5104	5005	5116	5166	5090	5139	5129	5115	5072	5086	5058	5106	3657	3864	10586	3895.94	5113	5423	1032
286	32302	43294	41191	13756	3742	3742	3681	3733	13166	1462	1638	2241	2222	2195	2200	2516	806	37876.5	1010	1	639	17246	4008	1419	1073	595	1540	1517	1551	1498	1547	1526	1597	1531	1546	1588	1517	1496	1517	1495	1562	1488	787	815	11613	1405	20888	20075	1211
287	117658	225094	218565	225215	32220	32452	32287	32260	703970	644774	11291	13133	12909	12683	12524	38691	59455	70026.6	16865	3.25297	242997	46081.4	5826	8277.3	148625	7845.68	21771	21830	21787	21956	21974	21807	21667	21731	21819	22091	21653	21728	21737	21915	21577	21968	47430	45821	22169	41610	12787	12660	1797
288	0	0	0	102699	0	0	0	0	689366	608246	0	28223	28105	28004	27333	23573	145171	13042	7260	0	239672	0	2574	2	212430	22	10260	10305	10296	10115	10139	10181	10206	10287	10139	10215	10134	10268	10116	10067	10242	10279	101771	103384	4357	101909	1805	1862	0
289	121847	155072	176664	174736	20682	20806	20588	20703	225319	215365	14383	11019	11045	10913	11022	16456	8778	31676.4	17934	4.76408	75674	30817	7519	12918	39562	8829	15114	15146	14901	15054	14927	14992	15111	14976	14997	15034	14948	15003	15012	15198	14999	15084	6446	6660	17063	13243.9	14408	14203	2392
290	34418	30360	30755	33148	18793	18810	18549	18644	15227	33041	11157	8711	8915	8697	8643	12438	2774	19988.2	5488	1	12872	7124	6268	2169.99	2382	1833	3094	3061	3132	3124	3065	3054	3143	3083	3050	3147	3125	3200	3074	3007	3086	3039	1892	1846	21720	1484	2262	2290	2090
291	155025	109085	104093	23106	10939	11055	11178	10997	6395	7114	7351	8860	8973	8800	8695	7846	610	33129.2	5001	1.25472	1710	11381	6659	1189	1029	679	2336	2307	2230	2408	2283	2329	2366	2327	2269	2291	2317	2354	2278	2359	2319	2335	532	563	12170	1281.94	3982	3963	2162
292	29346	38000	36124	30983	11450	11794	11451	11472	20246	14943	7510	6175	5981	6106	6146	8007	1780	28384.3	2712	1	5947	8072	1652	1825	2432	907.997	2776	2819	2780	2812	2752	2720	2755	2704	2858	2828	2843	2844	2899	2774	2802	2791	2146	2122	9213	1127	1054	1031	499
293	1	0	0	150709	0	0	0	0	444110	425131	0	4249	4204	4054	4029	24406	27724	18406	4660	0	144086	1	2824	1	97289	9	14159	14243	14071	14182	14244	14117	14120	14182	14282	14097	14148	14157	14433	14127	14307	14076	27736	28413	5878	24162	2808	2821	0
294	275162	216297	226135	536443	90679	91179	91154	90088	416448	183818	30667	61339	61287	57414	57278	64276	82870	42840.9	31993	4.21e-30	75469	14165	6376	18399	67485	11009.8	51070	50682	51095	51165	50991	51093	50695	50483	50564	50701	51002	50886	51165	50882	50723	50726	31987	31903	14527	40130	9137	8552	2019
295	251815	108599	116724	32206	14895	15016	15074	14717	25177	18192	10423	14682	14799	14871	14560	7621	2621	53865.6	5182	3	9057	17737	7416	3044	3694	2164.94	3146	3307	3432	3285	3282	3208	3374	3264	3272	3324	3230	3304	3287	3202	3267	3333	1022	1106	14761	1960	5192	5458	2411
296	305785	105740	91717	43959	36975	36866	36565	36640	29243	16453	19161	41074	41073	40839	40498	20088	7550	17063.8	6943	1.9e-30	6738	16543	8143	9180.78	3783	8621	4951	4831	4879	4755	4829	4845	4924	4864	4734	4795	4820	4891	4790	4746	4884	4776	7343	7410	6782	2670.81	3671	3408	2813
297	9340000	3880000	3710000	63662	45751	45619	45450	45119	96920	76267	41814	35730	35343	34885	34668	25633	11591	71030.5	126972	7.74e-30	49124	21211	229434	7317	15188	5526	6847	6915	6703	6952	6828	6971	6957	6847	6926	6821	6839	6837	6861	6839	6787	6898	3769	3973	20420	7090.98	32205	31184	76103
298	121005	69549	66016	53915	22935	23209	23005	23169	19476	13723	13865	10528	10507	10687	10568	13228	2277	44358.9	6175	7.53088	6098	24812	10211	3442	3782	1546	4834	4745	4942	4863	4829	4886	4871	4839	4832	4945	4920	4865	4889	4926	4820	4827	1128	1164	13991	2033	4137	3916	3241
299	439828	126457	120865	0	29985	30015	29683	29878	0	0	17936	0	0	0	0	0	0	1	0	51518	0	48337.4	0	4490	0	3645	0	0	0	0	0	0	0	0	0	0	0	0	0	0	0	0	0	0	0	0	0	0	11384
300	820956	110637	115457	0	23993	23827	23804	23942	0	0	10363	0	0	0	0	0	0	0	0	78983	0	20469	0	2464	0	708	0	0	0	0	0	0	0	0	0	0	0	0	0	0	0	0	0	0	0	0	0	0	4291
301	151638	70742	67399	83862	29713	29975	29704	29947	14377	6567	16576	27763	27768	27095	26574	27563	1063	47833.4	5284	8.76531	3156	26934.2	8094	3821	1548	2017	9355	9367	9423	9341	9330	9461	9201	9265	9520	9412	9610	9361	9356	9318	9340	9370	1238	1105	18650	735.94	6183	6032	2431
302	334314	99281	107415	201247	98271	97910	97818	97173	22830	16594	69033	112346	111687	110743	110029	59363	4926	37736.2	14466	3.76851	7015	26776.1	44479	10923.1	3367	5347.13	21755	21731	21824	21616	21761	21662	21565	21766	21832	21837	21949	21564	21771	21799	21405	21631	1264	1209	17445	3966.95	7746	7645	14752
303	83310	216735	226917	165024	75531	75782	75362	74855	770620	403296	38658	49488	49315	47878	47289	34364	184675	23631.8	29255	1	135478	28245	7801	41789.8	68068	27223.8	17184	17187	17106	17063	17135	17115	17026	17217	17226	16909	17174	17276	17216	17357	17047	16951	74116	75345	8989	49217	8181	8129	2472
304	190256	39618	43246	84345	39670	39416	39599	39462	26545	11443	18002	49438	49884	48456	48641	29633	2972	21635.6	4555	1	5731	18361	5413	4281.73	3019	2826	8393	8181	8403	8129	8305	8304	8208	8277	8417	8235	8193	8368	8388	8218	8301	8185	2214	2214	12356	1369	2166	2103	1601
305	330172	114957	120381	136118	26832	26532	27303	26803	8494	7575	11835	15855	15789	15169	15126	19803	605	63907.3	8005	6.75e-30	2781	18738	11291	1968.96	1753	1357	12560	12790	12738	12608	12619	12733	12462	12585	12664	12694	12467	12659	12588	12645	12596	12655	565	550	24636	878	9374	9324	3659
306	3390000	7300000	7630000	0	14831	14813	14889	14550	0	0	54543	0	0	0	0	0	0	1	0	353526	0	39911.2	0	33779	5	5220	0	0	0	0	0	0	0	0	0	0	0	0	0	0	0	0	0	0	0	0	0	0	18984
307	181836	69959	72743	223774	46103	46036	46070	45991	22064	22210	19999	24424	24429	23525	23536	40173	2392	57168.8	7051	1.25426	7652	33506	8914	4629.18	4655	1933	20771	20580	20602	20401	20575	20560	20547	20371	20593	20517	20693	20411	20503	20501	20403	20459	2522	2448	30290	2541.94	5336	5059	2647
308	953873	633770	662526	0	195328	195667	195484	192803	0	0	99035	0	0	0	0	0	0	2.98516	0	107988	0	54964	0	22199	0	15276	0	0	0	0	0	0	0	0	0	0	0	0	0	0	0	0	1	0	0	0	0	0	22046
309	346902	196930	188731	116882	38144	38282	37914	37432	428738	128623	21830	44954	44639	43352	42708	25853	30594	26414.7	19479	2.61e-30	64405	30306	7127	9695.34	38139	9372.68	11690	11590	11801	11831	11938	11674	11837	11886	11801	11731	11672	12091	11954	11846	11711	11952	49240	49281	9472	12793.8	10739	11087	2128
310	354163	187119	176410	216087	69815	69199	69819	69617	197644	96103	41220	69301	69819	67247	66522	60124	14453	78590.3	22745	11.7916	39959	48701	16923.4	12476.2	26411	8059	20161	20279	20259	20269	20472	20120	20299	20048	20535	20280	20260	20022	20444	20263	20366	20553	15258	14889	30478	10081	15307	15241	5549
311	90113	91704	81849	93111	28886	28942	28674	28937	122556	48560	10777	19700	19569	18993	18714	20443	8996	18547.6	17135	2.50911	20052	5904	5585	1554	14634	1862.02	8264	8418	8536	8463	8562	8433	8507	8479	8397	8449	8260	8430	8463	8373	8422	8493	4107	4104	8607	5163.95	7475	7306	1728
312	100343	25992	27144	53108	9957	10161	10038	10034	4770	5269	4401	8321	8348	8059	8092	11187	718	42923.4	3906	5.95087	2022	6415.17	5772	483	1396	392	5057	5152	4916	5073	4891	5096	4986	5043	4926	5071	5051	5127	5018	5106	4968	4924	475	444	21736	1030.81	6324	6226	1731
313	247420	135128	126678	88098	28389	27907	28038	27970	20603	18323	13018	18115	17958	17565	17153	26828	1979	77064.3	11538	6.02303	8875	7322	14512	1564.98	3899	1110.99	9099	8956	8866	9009	8740	9025	8870	8613	9013	8786	8720	8838	8889	9029	8867	8842	1067	996	42304	1862.76	10931	10533	4590
314	302746	110374	99816	94052	35793	35646	35893	35377	40686	23216	18109	61633	61522	60019	59614	22429	5284	87810	10526	1.25328	9166	37219	9844	3901	5696	3884	8691	8623	8611	8477	8501	8617	8619	8413	8717	8511	8467	8690	8540	8485	8482	8378	3014	3039	33175	3220	8229	8738	3145
315	16800000	5770000	5080000	113078	84056	84452	85103	83410	218849	148883	40464	134897	134895	128178	126661	46322	52410	74982.1	215841	6.84e-30	80957	11084	197121	4890.07	21825	5172.24	12058	12174	11988	12079	12188	12137	12163	12017	12190	11861	11985	11997	12404	12237	12036	12384	39256	40066	29043	17256.9	185635	182772	65480
316	643720	201888	189716	0	36487	36185	36276	35920	0	0	20114	0	0	0	0	1	0	0	0	34464	0	11360	1	3026	0	1680	0	0	0	0	0	0	0	0	0	0	0	0	0	0	0	0	0	0	0	0	0	0	13761
317	203299	214465	225596	80674	40789	40605	40986	40374	159128	82175	19685	54252	54084	53042	52633	28385	28197	43454.6	14720	4.24e-30	35269	33301	9377	6821.32	23282	5269	8707	8880	8655	8610	8636	8778	8806	8770	8573	8578	8660	8598	8730	8717	8683	8567	19584	19958	16067	11710	10156	10299	3029
318	134102	279770	246008	73174	32329	32223	32437	31995	229991	153813	23169	19092	19106	18785	18301	17145	48176	35123.1	25695	3.14e-30	53832	15748.2	7481	12791.4	32712	8481.69	7603	7363	7329	7561	7467	7465	7546	7588	7567	7554	7367	7492	7567	7300	7451	7457	23551	23515	11207	23347	15091	15132	2295
319	259005	102334	103028	2991	2933	2954	2992	2860	1187	2216	1944	3653	3647	3489	3416	1403	936	57563.3	3116	3.25447	780	2547	14395	113	390	433	403	435	432	415	449	440	437	435	418	403	406	436	450	401	453	365	444	462	23083	317	6623	6691	4726
320	81013	75721	80024	79119	5786	5801	5873	5820	163678	126848	4433	1910	1990	1792	1898	12461	7068	25331.7	5967	2.25399	40661	32163	5167	2450.96	32928	2114.96	7098	7274	7269	7363	7213	7363	7107	7299	7313	7379	7161	7167	7278	7240	7194	7376	9488	9169	8905	9398	5037	5128	1570
321	549906	262782	274904	0	28369	28220	28029	27928	0	0	14970	0	0	0	0	0	0	2	0	22825	0	21199	0	9652	0	6380	0	0	0	0	0	0	0	0	0	0	0	0	0	0	0	0	0	0	0	0	0	0	3180
322	16804	2467	2374	2062	942	954	915	870	3764	1335	864	1449	1523	1476	1518	551	176	694.962	130	5.3e-32	479	1192.01	201	105	123	85	363	366	389	363	340	360	381	338	364	347	351	360	344	366	348	338	133	129	280	51	423	409	48
323	392488	102234	94875	62742	31258	31103	31525	30667	354669	87831	14410	34988	35077	34961	34218	16770	47473	13539.8	4674	1	38095	32188	4724	13323	29420	6809	6225	6208	6280	6221	6233	6092	6274	6270	6097	6182	6093	6306	6143	6017	6185	6207	47877	46178	4546	20963	2704	2592	1486
324	0	0	0	142718	0	0	0	0	207243	79611	0	20835	20964	19944	19749	20278	13858	13327	5084	0	32360	0	2059	0	27860	7	12890	12865	12692	12867	12925	12881	12944	12763	13105	12992	12998	13030	13033	13059	12882	12785	14361	13564	4663	8616	3131	2984	0
325	671238	321716	281579	0	80715	80314	80338	79883	0	0	35136	0	0	0	0	0	0	0	0	34578	0	7656	0	4617	0	1991	0	0	0	0	0	0	0	0	0	0	0	0	0	0	0	0	0	0	0	0	0	0	3566
326	548687	159703	154948	0	43630	43705	43639	43418	0	0	26802	0	0	0	0	0	0	0	0	68597	0	48446.2	0	9858	0	7161	0	0	0	0	0	0	0	0	0	0	0	0	0	0	0	0	0	0	0	0	0	0	2707
327	260299	156957	138458	165518	42565	42832	42407	42610	212987	87869	16191	56408	56161	54147	53120	27475	35455	14136.7	14156	5.51005	44931	6623	4481	5147	24966	2880	20108	19316	19808	19748	19664	19838	19486	19878	19781	19602	19882	19725	19680	19977	19665	19552	35233	35762	5552	12584	5538	5334	1485
328	244436	225894	221030	241260	69271	69130	68870	68184	43515	47759	28247	29481	29139	28791	28219	60023	2786	62670.2	17862	4.2551	17555	53211	12785	7801.29	14025	4285	23052	23274	23042	23046	23324	23053	23086	23111	22755	23257	23162	23256	22848	23000	23008	23167	4239	4001	23327	6264.76	9231	9522	4137
329	14300000	3660000	3560000	88709	50263	50167	50454	50003	242598	147890	34541	55901	55708	53570	53020	54020	18505	103194	175618	2.51464	66308	15589	133894	7245.69	25798	5547.13	9317	9686	9341	9314	9345	9505	9336	9395	9374	9524	9400	9224	9377	9311	9344	9521	79038	74861	33362	5569.75	58374	59437	44298
330	3290000	836483	800172	0	59786	59478	59176	59563	0	0	47237	0	0	0	0	0	0	1	0	19688	0	6723	0	4951	1	3212	0	0	0	0	0	0	0	0	0	0	0	0	0	0	0	0	0	0	0	0	0	0	8144
331	489892	482955	472916	0	55584	55127	55782	54904	0	0	29227	0	0	0	0	0	0	0	0	92236	0	64464.2	0	16386	5	13147	0	0	0	0	0	0	0	0	0	0	0	0	0	0	0	0	1	0	0	0	0	0	5730
332	111690	39783	34848	108216	29263	29240	29005	28807	19857	10832	12009	13295	13191	13063	13044	19110	4664	10072.9	4959	2.51002	4937	3558	2791	1860.02	3562	579	11063	11178	11043	11097	11066	11035	11007	11010	10919	11072	11116	11134	11190	10971	11108	11116	2141	2113	3168	2258.98	2865	2686	902
333	176024	194828	204542	264961	20194	20592	20178	20000	243666	170208	11281	8587	8624	8255	8292	39679	15901	70631.4	10341	1.02414	65895	29885	9421	8866.49	48014	4519.86	24418	24130	24483	24573	24226	24412	24392	24444	24187	24458	24438	24457	24365	24259	24154	24375	14257	13982	20566	14065	15333	15716	2991
334	72585	173326	179286	321460	71582	72150	71397	71334	572968	317624	34773	90220	90077	82890	81997	40538	112133	37990.4	29984	3.50932	118389	16642	8796.77	16297.4	67492	12786.2	30760	30974	30873	30865	30947	30697	30505	30481	30741	30867	30784	31205	30562	30709	30863	30781	66840	66836	15307	41579	10948	10202	2732
335	142122	421670	402361	160572	61115	60975	60888	60937	142059	114888	30588	35800	35773	34239	34251	84329	13593	179859	20243	16.5192	42663	43514.7	18808.8	10666.4	31600	7897.55	16905	16881	16624	16794	16785	16720	16724	16841	16775	16756	16748	16648	16841	16757	16862	16863	10816	10873	71887	19141	22164	22442	5945
336	541583	874882	898147	0	55167	54638	54795	54723	1	0	35851	0	0	0	0	0	0	0	0	46138	0	6941	0	7481	2	2300	0	0	0	0	0	0	0	0	0	0	0	0	0	0	0	0	0	0	0	0	0	0	6043
337	521345	538438	532475	0	36038	35610	35521	35573	0	0	19001	0	0	0	0	0	0	0	0	87517	0	43970.6	0	5050	0	5614	0	0	0	0	0	0	0	0	0	0	0	0	0	0	0	0	0	0	0	0	0	0	9252
338	298958	80436	70990	77744	16433	16540	16797	16544	100041	32301	7790	30115	29689	28756	28606	10572	13995	11867.9	7290	2.50983	11756	4582	4119	2494	7856	1419	8376	8357	8405	8475	8371	8433	8334	8462	8471	8429	8395	8476	8340	8242	8400	8336	12470	12070	4564	6290	4736	4562	1281
339	4170000	1310000	1260000	0	28481	27871	28447	28267	0	0	14877	0	0	0	0	0	0	0	2	49115	0	37590	0	6219.53	0	5355	0	0	0	0	0	0	0	0	0	0	0	0	0	0	0	0	0	0	0	0	0	0	13169
340	435021	210383	232588	0	38717	38884	38914	38755	0	0	14359	0	0	0	0	0	0	0	0	22116	0	9087	0	6166	0	2996	0	0	0	0	0	0	0	0	0	0	0	0	0	0	0	0	0	0	0	0	0	0	2130
341	176520	99333	102520	104986	40342	40180	40402	40165	23830	14580	22278	61422	61580	61393	61414	26034	11162	24554.1	7821	2.71e-30	6914	8473	7925	3592.87	7554	1183.01	12390	12352	12227	12232	12227	12260	12235	12333	12115	12382	12251	12431	12185	12259	12294	12113	2954	3051	8080	5459.99	3634	3526	2555
342	111798	110827	105686	60521	3468	3421	3336	3354	61648	70907	2199	1237	1192	1213	1184	14952	9859	48905.4	5401	3.76312	23635	23276.2	5201	799	13829	731.005	5396	5119	5253	5248	5242	5270	5366	5344	5179	5388	5232	5291	5328	5253	5314	5324	4662	4302	17492	12336	7699	7682	1603
343	363918	143869	125759	91601	60770	60509	60561	60237	89637	69613	20255	77877	78350	75510	75006	41910	47590	11351.9	9550	1.11e-30	27722	13643	6503	7732	13055	5974.14	10545	10683	10528	10534	10527	10771	10722	10707	10584	10623	10507	10632	10573	10575	10659	10720	35234	34943	4899	11444	5235	5094	2037
344	169386	117538	115332	398245	35825	35514	35300	35682	176714	95608	11467	25314	25893	24556	24506	36306	10734	45184.6	17207	2.5123	33547	20903	5690.76	6065	30534	3918.98	32928	33304	33384	33164	33061	32868	33081	32710	33487	33165	33232	32998	32917	33126	33167	32916	12242	11819	13862	8555	7071	7257	1851
345	554624	165995	161367	0	45172	45181	45202	44965	0	0	28646	0	0	0	0	0	0	0	0	35080	0	14484	0	7777	0	6212	0	0	0	0	0	0	0	0	0	0	0	0	0	0	0	0	0	0	0	0	0	0	3077
346	266718	87809	84151	113131	43480	43703	43015	43034	13959	11718	16955	37932	37735	36502	36313	86220	2251	81267.2	8649	13.5241	4830	31608	24513.4	1998.02	3748	1399	11895	11653	11717	11744	11673	11895	11545	11613	11716	11673	11687	11642	11518	11586	11678	11581	1629	1596	58214	1913.59	9734	10039	7730
347	838929	1340000	1420000	0	69227	69570	69599	68887	0	0	35087	0	0	0	0	0	0	0	0	45720	0	19448	0	8686	0	8521	0	0	0	0	0	0	0	0	0	0	0	0	0	0	0	0	0	0	0	0	0	0	10525
348	3260000	495485	520724	0	20512	20324	20465	20497	0	0	10461	0	0	0	0	0	0	0	0	24409	0	9278	0	3893	0	2776	0	0	0	0	0	0	0	0	0	0	0	0	0	0	0	0	0	0	0	0	0	0	6550
349	460114	920395	836147	846263	84498	84632	84567	84330	865567	815006	35785	26831	27124	26368	26287	90154	70892	246435	43796	8.52754	279479	35852.2	46895	11338	194820	7300.31	73884	74146	74537	74104	74017	74501	74260	74836	74484	74109	73954	74261	73923	73738	73890	74265	41569	41343	78733	73838	36483	39276	15181
350	95548	152105	157660	112870	26505	26747	26239	26405	117752	49386	10225	23299	23295	22695	22604	26511	28569	35293.6	16249	3.76803	22477	11970	11268	3171	19013	1966	10333	10708	10480	10612	10600	10432	10351	10579	10518	10622	10458	10433	10452	10423	10536	10456	7457	7293	11556	10506	11106	10453	3604
351	79125	81675	83205	138662	30542	30643	31145	30591	79459	98522	16472	22703	22883	21371	21237	20071	19182	15868.7	11625	1.33e-30	25536	8672.2	4081	7715	14117	6216.83	14234	14565	14412	14401	14318	14484	14451	14500	14420	14405	14327	14168	14326	14293	14179	14035	6951	7227	7366	10510	5454	5499	1203
352	905177	719270	774435	0	61037	61603	61247	60454	0	0	25887	0	0	0	0	0	0	4	0	123764	0	26902.8	1	3798.06	0	2629	0	0	0	0	0	0	0	0	0	0	0	0	0	0	0	0	0	0	0	0	0	0	24675
353	512553	190921	177386	0	8362	8417	8447	8339	0	0	5629	0	0	0	0	0	0	1	1	18125	0	15831.2	0	1595	0	1087	0	0	0	0	0	0	0	0	0	0	0	0	0	0	0	0	0	0	0	0	0	0	3882
354	438585	241647	222060	0	52927	52947	53129	52400	0	0	27220	0	0	0	0	1	0	0	1	100119	0	23377.6	0	3525	0	2511	0	0	0	0	0	0	0	0	0	0	0	0	0	0	0	0	0	0	0	0	0	0	17850
355	1560000	148627	156771	0	22396	22227	22285	21874	0	0	8909	0	0	0	0	0	0	1	0	13693	0	13045	0	5475	0	3425	0	0	0	0	0	0	0	0	0	0	0	0	0	0	0	0	0	0	0	0	0	0	2846
356	94739	27888	27170	19894	1024	1114	1016	1035	13471	11302	622	405	414	389	422	2937	1142	7569.92	4069	8.41e-31	5176	17141	5365	258	3972	205	1670	1688	1668	1676	1668	1702	1624	1698	1644	1706	1705	1699	1726	1595	1692	1645	889	835	2483	1456	1040	1088	1719
357	0	0	0	141330	0	0	0	0	220232	73384	0	18333	18302	17230	17054	13222	23971	8529.96	2293	0	26400	0	1429	0	25773	3	12583	12477	12589	12587	12462	12587	12401	12529	12289	12389	12680	12358	12296	12370	12470	12397	17998	18082	2730	16542	739	803	0
358	312050	308365	304069	0	42711	42538	42361	42606	0	0	12013	0	0	0	0	0	0	0	1	103916	0	28724	1	5551	2	5775	0	0	0	0	0	0	0	0	0	0	0	0	0	0	0	0	3	0	0	0	1	0	5281
359	82474	314704	328850	183777	101643	101429	101262	100936	317874	180363	42223	101539	101799	98118	97320	57353	162083	48291.4	18317	4.76403	86963	28503	9939	17882	36959	13392	19028	19039	19216	19084	19032	19083	18943	19006	18851	19062	19058	18917	18878	18849	19076	18804	42574	43203	18746	34036	9749	10007	3271
360	174037	62439	56693	62917	12116	11992	11961	12269	121507	60774	4408	7252	7371	7183	7172	7970	7716	41182.6	6039	1.25439	23433	29190.2	4252	1786	20522	1699	5390	5351	5293	5233	5275	5396	5300	5278	5419	5424	5401	5281	5401	5352	5293	5290	9471	9442	12793	5385	4698	4817	1394
361	662830	650342	617896	0	61267	61103	61684	60994	0	0	74139	0	0	0	0	0	0	8	0	130160	0	42824.9	0	11671	0	9825.7	0	0	0	0	0	0	0	0	0	1	0	0	0	0	0	0	0	0	0	0	0	0	7868
362	80327	37641	35430	93218	4953	5066	4942	4899	79047	34899	3046	2021	1964	2013	1981	9403	17965	10683.6	7797	1.19e-30	10175	12180	1848	3240.03	11218	1604	8084	8281	8168	8262	8219	8077	8175	8193	8201	7911	8109	8169	8120	8284	8193	8146	4040	4250	3098	7749	2685	2631	609
363	22726	6420	5545	5573	1064	1136	1112	1075	4595	1503	523	293	256	269	255	3119	330	8004	333	9.21e-31	739	27511	884	170	962	55	546	552	541	523	520	556	502	556	520	529	524	538	494	549	549	541	292	262	2108	317	435	454	290
364	80391	58125	56332	62301	21676	21595	21902	21520	66506	47255	11126	16420	16296	16322	15850	14083	7642	19307.8	7929	2.1e-30	21297	15641	3940	2475.01	11291	1576.99	5617	5604	5520	5597	5618	5618	5641	5574	5447	5618	5633	5654	5515	5566	5598	5530	2856	2841	6311	3276.94	3444	3478	1288
365	314865	233409	236151	118251	55409	55462	56043	54610	315805	181959	31912	68132	68143	66244	66137	31856	106423	26304.6	20466	2.19e-30	46602	14008.2	10014	11324	39306	7213.18	14446	14518	14561	14659	14451	14470	14433	14804	14374	14408	14475	14792	14556	14399	14540	14548	65864	67926	11549	25827	11860	11632	3050
366	158748	87945	80612	116413	43374	43736	43457	43397	20122	20425	21517	26283	26733	26365	26111	25371	2471	31015.4	8842	4.02278	6829	34837.6	12720	6313	4693	2735	11505	11449	11537	11503	11464	11571	11558	11585	11392	11511	11502	11452	11572	11596	11360	11770	1767	1756	16494	2831	5369	5705	4079
367	84264	65977	58759	77629	18014	18035	18376	18093	91480	71054	9819	22908	22944	22707	22186	12794	14947	16183.9	7233	1.67e-30	27329	14713	2301	4920	15408	6642	7822	7781	7892	7925	7880	7982	7959	7986	7889	7927	7918	7777	7805	7901	7829	7842	8341	7907	5129	9473	1935	2193	667
368	9870000	2780000	2700000	0	25100	24990	24889	25009	0	0	17772	0	0	0	0	0	0	0	0	67368	0	28717	0	2940	0	1661	0	0	0	0	0	0	0	0	0	0	0	0	0	0	0	0	0	0	0	0	0	0	46420
369	167404	347000	361129	157587	81732	81638	81373	81438	270600	87326	26849	66324	66087	63542	63313	39457	57102	46363.3	23089	9.77764	43283	10948	18348	7110.69	39395	3953	15299	15179	15267	15228	15130	15217	15352	15017	15332	15249	15323	14976	15245	15133	15210	15207	27707	27766	18371	23934	19984	19107	5723
370	2460000	463120	406179	0	61733	61426	62312	61855	0	0	36037	0	0	0	0	0	0	0	0	11869	0	19239	0	8129	0	9999	0	0	0	0	0	0	0	0	0	0	0	0	0	0	0	0	0	0	0	0	0	0	13797
371	702835	762188	722666	0	59171	58971	59614	58482	0	0	39568	0	0	0	0	0	0	2	0	32370	0	12717.2	3	20095	0	16060	0	0	0	0	0	0	0	0	0	0	0	0	0	0	0	0	0	0	0	0	0	0	8520
372	1940000	887733	805337	0	24148	23637	23944	23819	0	0	12564	0	0	0	0	0	0	1	0	55823	0	25031	0	3455	1	2480	0	0	0	0	0	0	0	0	0	0	0	0	0	0	0	0	0	0	0	0	0	0	11992
373	434904	192070	194084	0	66953	67196	67241	67340	0	0	37577	0	0	0	0	0	0	1	0	35285	0	27411	0	10934	0	7774	0	0	0	0	0	0	0	0	0	0	0	0	0	0	0	0	0	0	0	0	0	0	6124
374	240684	443695	469548	0	24325	24333	24252	24565	0	0	10876	0	0	0	0	0	0	0	0	87226	0	33684	0	5082	0	5236	0	0	0	0	0	0	0	0	0	0	0	0	0	0	0	0	0	0	0	0	0	0	6925
375	216273	963626	856902	0	107893	106844	107736	107177	0	0	58029	0	0	0	0	0	0	3	0	46137.1	0	35349	1	28540	0	15435	0	0	0	0	0	0	0	0	0	0	0	0	0	0	0	0	0	0	0	0	0	0	6297
376	1490000	571379	509033	0	26797	27008	26955	26660	0	0	15892	0	0	0	0	0	0	1	0	18467	0	9231	0	4648	0	4050	0	0	0	0	0	0	0	0	0	0	0	0	0	0	0	0	0	0	0	0	0	0	6914
377	2930000	386845	379407	0	3953	3905	4011	3936	0	0	2073	0	0	0	0	0	0	0	0	9182	0	1929	0	367	0	346	0	0	0	0	0	0	0	0	0	0	0	0	0	0	0	0	0	0	0	0	0	0	3214
378	4040000	1090000	1040000	0	69733	69464	69437	69381	0	0	33336	0	0	0	0	1	0	0	0	14085	0	33124.2	0	9790	0	10847	0	0	0	0	0	0	0	0	0	0	0	0	0	0	0	0	0	0	0	0	0	0	37722
379	190092	112447	107731	48066	13529	13515	13182	13193	124115	134297	6295	7091	7122	7152	6973	10847	76113	3392	5611	2.01e-31	24644	10074.2	5363	5902	23439	3095	5025	5094	4887	4985	4913	5057	5043	5095	4987	4958	4997	5063	5020	4996	4886	4961	7926	8240	1304	22036	3971	3868	1737
380	286606	377534	385138	0	40881	40598	41115	40670	0	0	18726	0	0	0	0	0	0	3	0	53180	0	6787.17	0	2366	0	2729	0	0	0	0	0	0	0	0	0	0	0	0	0	0	0	0	0	0	0	0	0	0	6609
381	2240000	440908	451884	0	34790	35332	34745	34346	0	0	19540	0	0	0	0	0	0	0	0	35424	0	8881	0	3632	0	2181	0	0	0	0	0	0	0	0	0	0	0	0	0	0	0	0	0	0	0	0	0	0	7688
382	1465	4010	3686	215	272	276	277	280	201	1447	167	150	165	150	157	188	502	93	236	6.39e-33	216	62	61	24	186	19	130	118	114	123	129	113	104	118	107	122	103	107	89	94	122	120	410	420	40	227	84	79	21
383	52414	10443	10699	30851	4830	4675	4694	4658	10671	4427	1932	5133	4877	4862	4794	4913	1079	8288.96	888	8.97e-31	2367	25222.2	1098	775	2118	688	2672	2621	2635	2654	2776	2690	2580	2716	2730	2729	2675	2680	2688	2647	2731	2743	651	658	2382	916	938	1010	388
384	1130000	233364	238467	0	50249	50243	49819	49378	0	0	21366	0	0	0	0	0	0	0	0	15065.1	0	10185	0	5046	0	3290	0	0	0	0	0	0	0	0	0	0	0	0	0	0	0	0	0	0	0	0	0	0	6770
385	151346	33284	32325	18075	5371	5244	5245	5061	10774	25752	3138	2472	2427	2653	2464	4275	13283	3730	2202	3.58e-31	5662	5545	1329	1992	8377	2160	2121	2093	2122	2033	2173	2131	2121	2061	2029	2090	2156	2113	2062	2088	2108	2203	2390	2541	1141	5807	910	905	398
386	2300000	344387	374742	0	19682	19887	20067	19994	0	0	9242	0	0	0	0	0	0	2	0	21130	0	33509	0	2810	0	2969	0	0	0	0	0	0	0	0	0	0	0	0	0	0	0	0	0	0	0	0	0	0	14151
387	115451	191391	194377	52597	24012	24267	23829	23617	137328	96197	12154	30589	30508	29812	29930	14567	49472	26392.2	16672	1.25517	43113	3697	6116	2495.96	26950	1901	5136	5173	5125	5165	5103	5129	5074	4998	5075	5038	5067	5129	5181	5035	5139	5105	33665	32872	9654	17589	6725	6687	2005
388	76026	40891	39021	53459	7925	7938	8039	7836	75682	63067	5248	1999	1944	1931	1940	10541	23103	13770.9	4572	1.43e-30	12794	8000	1855	4715.05	17005	2269	5358	5478	5307	5585	5392	5428	5464	5386	5517	5418	5464	5522	5400	5553	5343	5437	8403	8562	4101	18571	1836	1756	639
389	17965	9022	8754	54621	9136	8944	9034	8918	1583	3436	3547	6312	6412	6264	6183	6955	570	5355.6	1149	4.86e-31	1327	31464	2503	1418.99	551	1036	4826	4875	4735	4788	4797	4878	4749	4698	4760	4722	4776	4766	4909	4807	4729	4812	246	228	4469	465	933	902	742
390	206443	132761	135956	206226	21479	21292	21705	21344	195056	77556	12668	12229	12348	11486	11710	28728	26449	18668.9	6908	1.91e-30	35517	9340	4577	7376.35	21649	2881.97	20031	20187	20021	20140	19888	19760	20035	20111	20079	19921	19863	19981	19942	20352	20092	20041	14703	15150	5761	13542	3546	3575	1515
391	217514	66997	71328	84007	42090	42185	42236	42084	280207	245562	19284	32093	31858	31482	30119	19838	76612	9990.92	8195	7.31e-31	59233	10262.2	3233	11261	39229	11119	9403	9216	9386	9583	9276	9335	9473	9296	9409	9355	9528	9379	9467	9513	9385	9487	42002	42089	3819	36509	2617	2539	1071
392	33160	8432	8471	34461	6511	6523	6365	6528	2019	1303	2398	3165	3023	2994	3128	3857	199	4890.89	615	4.89e-31	505	29310	2158	1517	264	908.997	3141	3143	3195	3247	3268	3233	3247	3239	3203	3314	3250	3237	3146	3133	3338	3273	137	129	1863	191	596	632	768
393	0	0	0	43243	0	0	0	0	106009	96459	0	2163	2221	2224	2170	5814	6403	15410	2735	0	32600	0	1690	2	24815	16	3583	3626	3603	3592	3614	3624	3631	3685	3563	3668	3726	3655	3560	3672	3474	3586	7414	7674	4572	7155	2075	2025	0
394	2080000	543454	557057	0	60409	60313	60179	59271	0	0	29994	0	0	0	0	0	0	0	0	19724	0	12092	0	5150	0	6278	0	0	0	0	0	0	0	0	0	0	0	0	0	0	0	0	0	0	0	0	0	0	10058
395	931586	437287	501046	0	51494	51668	51263	51291	0	0	28076	0	0	0	0	0	0	1	0	12824	0	19041.9	0	15296	0	12713	0	0	0	0	0	0	0	0	0	0	0	0	0	0	0	0	0	0	0	0	0	0	5282
396	796398	872989	946214	0	99002	99380	98362	97504	0	0	84540	0	0	0	0	0	0	1	0	43386	0	41492.4	0	11786	0	9625	0	0	0	0	0	0	0	0	0	0	0	0	0	0	0	0	0	0	0	0	0	0	5731
397	406835	475872	489556	0	136174	135020	135647	134295	0	0	54057	0	0	0	0	0	0	5	0	29560	0	10692.2	0	22656	0	7888	0	0	0	0	0	0	0	0	0	0	0	0	0	0	0	0	0	0	0	0	0	0	3052
398	225009	78716	84866	270903	33145	32773	32501	32785	20600	31075	11655	16399	16403	14922	15066	31923	2242	26978.2	10367	2.03e-30	10785	7979	10133	3048.03	4769	2034.96	23396	23692	23296	23750	23772	24055	23507	23712	23566	24102	23839	23785	23726	23765	23820	23894	2460	2393	35066	1834	5974	6101	2938
399	75127	59849	57075	40016	7590	7581	7592	7495	66067	30467	3977	4790	4561	4538	4557	11812	9026	14956	7762	1.64e-30	10469	11489.2	2336	1040	12942	832	3791	3726	3762	3765	3763	3943	3743	3686	3732	3672	3731	3816	3622	3559	3686	3600	4471	4391	4181	9659	3645	3749	730
400	1220000	695095	662119	0	104842	105388	105383	104413	0	0	55145	0	0	0	0	0	0	3	0	20532	0	15989	0	36037	1	14020	0	0	0	0	0	0	0	0	0	0	0	0	0	0	0	0	0	0	0	0	0	0	8378
401	165985	53906	58194	113809	10809	10681	10700	10610	30525	22895	4680	9383	9301	9302	9098	9558	2616	32179.9	4284	3.51103	8230	27453.4	4974	2681	7487	1582	9161	9190	9181	9210	9206	9161	9163	9182	9225	9211	9156	9018	9085	9024	9173	9223	1738	1722	8905	2688	3834	3697	1591
402	274454	842813	805868	0	149660	149824	149730	148020	0	0	61418	0	0	0	0	0	0	1	0	19482	0	16974	0	30568	1	17566	0	0	0	0	0	0	0	0	0	0	0	0	0	0	0	0	0	0	0	0	0	0	4786
403	27130	159310	170026	310593	70957	71274	70979	70780	196071	323935	30485	60534	60234	57631	57070	47555	174294	16601.5	15812	2	76164	15677.2	6391	41690	63044	18594	34680	34117	34492	34195	34573	34328	34091	34477	34349	34695	34389	34225	34348	34569	34372	33897	28050	28260	6778	44819	4926	4968	2028
404	38283	15145	15847	80533	12085	12139	12109	12142	2576	4250	5851	7641	7458	7481	7459	8099	799	12316.8	2507	4	1356	21650.6	8586	2506	460	1947	6909	7062	6932	6974	7001	6955	6966	7049	7046	6922	7035	7264	6882	6887	7130	6954	436	462	11862	334	2381	2422	2742
405	31098	14009	13923	26240	3622	3694	3776	3683	39876	17851	1944	1441	1480	1542	1554	7713	4749	4179.98	903	4.62e-31	5457	10154	1098	680	7368	370.001	2416	2463	2313	2409	2419	2415	2312	2400	2297	2311	2424	2395	2381	2423	2423	2377	2681	2614	1244	8037	326	288	364
406	111171	187466	176952	194365	86427	87075	86639	86299	844206	1050000	35752	87363	88229	83924	82363	44300	444797	17001	21785	1.41e-30	190741	17172.4	6029	26316.5	189191	17688.6	21449	21336	21317	21769	21463	21442	21488	21280	21435	21365	21503	21117	21469	21319	21616	21517	177451	177525	6230	144589	3886	3975	1921
407	167459	124017	126600	22999	14722	14814	14927	14652	15452	6408	5993	12173	12175	12165	12103	11049	6227	7061.98	3729	7.44e-31	2260	2349	15012	1685.97	1786	1799	2205	2180	2200	2096	2180	2181	2195	2146	2171	2080	2198	2226	2159	2200	2259	2262	1051	1094	3768	2317.98	539	519	5067
408	153353	52051	59794	93399	19595	19475	19733	19686	46892	77124	9354	6264	6177	6099	5999	14935	21065	10620	5322	1	12743	14575	3657.86	6075	17163	5775	9649	9450	9496	9307	9348	9438	9462	9490	9394	9373	9465	9383	9491	9396	9287	9406	3640	3646	3464	18453	1166	1125	1176
409	45035	17222	16010	27991	3484	3527	3448	3348	10093	7240	2282	1084	1057	1114	1033	4411	2636	13878.9	2319	1.55e-30	1925	27003	1754	696	2724	537	2435	2438	2437	2396	2464	2430	2391	2425	2316	2399	2510	2273	2462	2414	2431	2410	1094	1200	3949	3424	1435	1435	540
410	5190000	1110000	1290000	0	15739	15737	15788	15691	0	0	8705	0	0	0	0	0	0	0	0	15666	0	2727	0	2532	0	3284	0	0	0	0	0	0	0	0	0	0	0	0	0	0	0	0	0	0	0	0	0	0	21266
411	227265	80369	85545	112733	13054	13288	13164	12844	70709	41798	7125	6196	6299	6133	6053	12732	41581	17365	7950	1.63e-30	10976	10854.2	3808	6899	16835	4288	9734	9735	9706	9652	9889	9903	9786	9749	9922	9666	9752	9719	9755	9963	9873	9891	7558	7527	5221	14488	3199	3188	1209
412	485432	109195	95422	37268	8224	8461	8507	8316	43114	16905	5394	5861	5740	5665	5500	9340	3434	76611.6	11554	2.50851	8091	20874.4	12721	863.005	7399	872.01	3357	3484	3389	3351	3406	3353	3348	3314	3343	3291	3277	3444	3382	3361	3368	3313	1779	1858	21201	3369	10945	11604	4131
413	157646	119605	122225	27690	9752	9675	9687	9705	255775	96100	7295	7627	7572	7623	7560	10687	49894	18912.9	13974	3	36196	7996	3880	2722	31648	1426.01	2983	2901	2850	2925	2916	2869	2835	2916	2878	2899	2970	2802	2859	2886	2883	2959	13545	14222	6553	18307	5437	5170	1191
414	3330000	824595	729385	0	62726	62363	62786	63030	0	0	28200	0	0	0	0	1	0	1	0	39740	0	13855	0	9982	0	10374	0	0	0	0	0	0	0	0	0	0	0	0	0	0	0	0	0	0	0	0	0	0	22612
415	2640000	521267	460392	0	27872	27973	27715	27818	0	0	10004	0	0	0	0	0	0	1	0	30705	0	26997	0	2285	0	2254	0	0	0	0	0	0	0	0	0	0	0	0	0	0	0	0	0	0	0	0	0	0	11569
416	222803	90337	97772	57885	29219	28954	28978	28600	16199	9184	10922	15708	15510	15653	15523	16953	1175	38421.6	3689	3.76462	4006	11741	10291	2284	2186	1001.01	5520	5617	5703	5573	5544	5640	5567	5712	5674	5676	5566	5534	5514	5642	5555	5649	639	630	15056	1178.86	4835	4847	3272
417	3890000	495201	571569	0	20386	20201	20340	20101	0	0	15620	0	0	0	0	0	0	0	0	25025	0	4507	0	3991	0	5187	0	0	0	0	0	0	0	0	0	0	0	0	0	0	0	0	0	0	0	0	0	0	17710
418	79073	46550	47093	18380	11799	11838	11903	11737	12800	3354	5270	18413	18355	18483	18162	6946	2221	12532	2902	1.42e-30	1595	3110	4320	1891.98	1167	2386	1734	1711	1715	1651	1761	1687	1682	1761	1697	1699	1720	1717	1687	1781	1778	1700	1100	1141	4549	1063.81	1000	962	1372
419	363231	299797	320666	0	45152	45487	45691	44930	0	0	28320	0	0	0	0	0	0	0	0	32939	0	16680	0	8057	0	4429	0	0	0	0	0	0	0	0	0	0	0	0	0	0	0	0	0	0	0	0	0	0	3179
420	200362	70935	68090	90666	22037	22250	22226	22290	49477	12871	9937	13278	13339	12847	12923	15145	2811	32004.8	5320	2.51144	5804	23994	6278	3084	5627	1531.01	7952	7995	7985	8044	7943	7977	7951	7970	7956	7936	7884	8161	8022	7839	7966	7898	2243	2290	9026	2392	3850	3865	2075
421	158535	302867	268035	125411	7868	7842	7683	7756	28500	48073	7987	4724	4948	4552	4425	14329	6718	42006.4	29749	4.38e-30	15365	10199.2	19561	2748	7633	1520	10569	10335	10666	10392	10582	10352	10484	10421	10537	10466	10657	10433	10503	10633	10321	10535	3134	3272	13791	8593	28805	29294	6358
422	33781	45105	45724	23551	8967	8944	9130	8977	99097	35889	4084	10006	10083	9807	9809	7767	17490	4560.9	1835	4.05e-31	13692	2627.02	1511	1936	10926	1650	1987	2066	2008	2082	2024	1970	2049	2135	2082	2042	2123	2072	2104	2100	2104	2092	5788	5908	1583	6821	880	812	451
423	1050000	249078	236084	0	13796	13876	13686	13935	0	0	5842	0	0	0	0	0	0	1	0	2986	0	14868	0	1664	0	1530	0	0	0	0	0	0	0	0	0	0	0	0	0	0	0	0	0	0	0	0	0	0	3356
424	44255	36435	34536	119387	36106	35762	35607	35707	11546	19264	20322	24572	24282	24049	23328	32480	2613	18465.7	4352	1.2551	7439	25471	8192	3980.17	2692	2346	10730	10951	10895	10722	10891	10819	10803	10671	10886	10824	10896	10921	10858	10884	10679	10910	1293	1182	19038	1351.56	1977	1918	2644
425	5910000	1030000	969304	0	83769	84333	83846	83067	0	0	34245	0	0	0	0	0	0	0	0	75165	0	34179	0	9641	0	8872.7	0	0	0	0	0	0	0	0	0	0	0	0	0	0	0	0	0	0	0	0	0	0	26311
426	8710000	3410000	3290000	24810	28592	28620	28470	28198	84327	43636	10580	47878	48040	46316	45889	19191	55159	13469.9	100590	1.25e-30	17807	5258	180179	2666	9352	4774	2549	2576	2561	2653	2555	2555	2623	2566	2572	2554	2607	2608	2510	2543	2595	2602	18738	19918	4776	11115	41745	42627	59819
427	255762	241560	228834	181136	42093	41842	41762	41292	98732	166699	30844	14401	14236	14043	13732	60627	65779	32389.5	45256	2.50958	37508	22723.2	6701	13551	34026	9040	19220	18804	18910	18992	19063	19024	18916	19001	19176	18741	19155	18961	19273	18914	19109	18927	10608	10839	9545	33792	10642	11598	2049
428	55723	15392	14817	26234	5884	5960	6029	6019	18996	6616	3276	6135	6396	6310	6119	3637	2023	9284	1404	1.01e-30	3674	16295.3	1263	895	2930	843	2171	2199	2154	2140	2257	2174	2226	2079	2161	2185	2140	2109	2157	2161	2135	2151	1581	1582	2545	1246	1399	1386	411
429	100031	120250	121935	29624	6449	6508	6386	6347	43006	32579	4593	7370	7327	7131	7211	4499	12983	19694.9	9886	1	10191	6915	4433	1944.04	10166	1870	2719	2658	2649	2537	2650	2732	2702	2689	2626	2791	2718	2602	2589	2639	2602	2662	4815	4574	6111	11542	8216	8292	1387
430	206334	242611	244911	42344	24076	23738	23650	24018	129243	89904	10250	34698	35271	33328	33117	13039	95053	17957.9	21877	1.25521	34885	12433	6296	4886	19581	4644	4021	3996	3949	4031	4009	4126	4001	4150	3969	3879	3995	3923	4118	3907	3994	4045	19125	18576	6975	22989	8953	8731	2049
431	1140000	930310	884144	0	67815	67649	67955	67164	0	0	29431	0	0	0	0	0	0	0	0	13279	0	36051	0	10610	1	10394	0	0	0	0	0	0	0	0	0	0	0	0	0	0	0	0	0	0	0	0	0	0	8249
432	3810000	1280000	1350000	0	61781	62420	61721	61073	0	0	37295	0	0	0	0	0	0	0	0	58644	0	45879	0	10677	0	7963	0	0	0	0	0	0	0	0	0	0	0	0	0	0	0	0	0	0	0	0	0	0	32026
433	12562	8268	8084	26240	999	933	968	957	8670	6297	438	683	646	631	654	2641	678	5545	403	1	2481	9305.38	744	508	1858	435	2190	2175	2085	2156	2245	2121	2199	2108	2116	2172	2204	2184	2150	2216	2202	2197	805	774	1596	703	431	437	258
434	102847	38215	38943	8547	3229	3256	3213	3110	17667	5742	2134	5472	5507	5532	5403	2984	1615	21351.9	2376	2.37e-30	2620	7030	2470	542	2624	350	838	871	806	904	863	816	839	818	857	862	904	809	905	935	844	854	1173	1133	5803	2134	1965	1873	833
435	43742	111813	116667	93615	8360	8302	8296	8247	236177	50106	5960	5130	5076	5077	5009	14940	18128	48040.4	5805	3.25344	23346	5544	4722	4028.79	10869	2743.04	7766	7712	7742	7841	7585	7763	7600	7715	7663	7589	7923	7699	7716	7754	7743	7743	8368	8520	18338	18774	5641	5540	1478
436	4951	2615	3011	6854	696	703	692	696	1319	1092	343	469	482	516	494	936	102	1468	277	1.31e-31	402	9113	337	146	277	104	562	579	587	615	594	571	602	675	600	591	576	618	586	617	597	608	164	176	772	148	235	236	109
437	84778	181715	169126	217936	70058	70284	70502	69404	180860	70546	35252	56722	57131	53846	53403	34761	35482	41328.2	19000	4e-30	25116	13150	11842	9974.49	22500	5577	19979	20135	20008	19809	20010	20118	20078	20003	19966	19886	19956	20080	20053	19898	19875	19945	11633	11374	14720	17343	10771	10206	3611
438	62604	230550	233216	251714	52924	52502	52594	52024	763000	476922	28758	32416	32529	32465	31816	29810	124523	34331.6	34291	3.7641	163879	12330	6809	22570.4	97986	13079	21299	21191	21494	21273	21308	21201	21268	21366	21215	21363	21207	21282	21144	21134	21308	20998	118617	122792	12538	43024	7847	7702	2202
439	232145	217121	200624	0	2373	2333	2331	2333	0	0	1508	0	0	0	0	0	0	1	0	45545	0	8186	0	284	0	426	0	0	0	0	0	0	0	0	0	0	0	0	0	0	0	0	0	0	0	0	0	0	2149
440	269110	604715	620402	0	45887	45520	45764	44803	0	0	26230	0	0	0	0	0	0	1	0	41714	0	9704	0	9264	1	5323	0	0	0	0	0	0	0	0	0	0	0	0	0	0	0	0	0	0	0	0	0	0	3609
441	274655	169289	160597	181691	74277	73876	74218	73761	24870	26147	36005	76971	77119	72285	70758	38971	33115	39407.8	15745	4.25e-30	6552	13114.2	14143	16960	5682	16601	17428	17447	17590	17188	17270	17651	17501	17251	17292	17247	17662	17279	17402	17711	17139	17193	4731	4811	13019	12504	13095	13115	4690
442	703274	570252	539908	0	114695	114478	114461	113554	0	0	55539	0	0	0	0	0	0	2	0	73379	0	45526.2	0	12885	0	9804.94	0	0	0	0	0	0	0	0	0	0	0	0	0	0	0	0	0	0	0	0	0	0	9001
443	26632	33193	36082	17938	6906	6848	6789	6838	75878	26902	3105	7467	7493	7342	7412	5866	13403	3345.92	1432	2.91e-31	10564	2161	1164	1451	8310	1217	1637	1577	1547	1554	1551	1576	1589	1634	1612	1587	1600	1587	1629	1537	1573	1582	4500	4435	1159	5123	609	676	345
444	177	65	66	6	5	1	3	2	8	47	1	6	5	2	6	1	14	0	5	0	8	3	1	0	3	1	3	4	3	8	4	5	4	5	4	2	6	4	4	4	3	4	3	2	0	4	1	1	1
445	1460000	319760	341113	0	51846	51978	51832	51509	0	0	25568	0	0	0	0	0	0	0	0	98655	0	47952	0	6386	1	3038	0	0	0	0	0	0	0	0	0	0	0	0	0	0	0	0	0	0	0	0	0	0	14571
446	44736	225694	202576	366090	69882	69804	70040	69448	483797	350843	28166	32533	32277	31043	30355	69802	161342	21208.8	18748	1.95e-30	112284	29830	6054	37349	116692	15110	36271	36482	36362	36073	36238	36291	36309	36360	36461	35922	36244	36570	36599	36368	36228	36276	37162	35940	7133	68304	5011	5348	1859
447	3290000	869962	999023	0	76552	76501	76760	76151	0	0	33578	0	0	0	0	0	0	0	0	45444	0	14789	0	14753	0	17400	0	0	0	0	0	0	0	0	0	0	0	0	0	0	0	0	1	0	0	0	0	0	19575
448	1840000	1000000	945439	0	18297	18158	18364	17852	0	0	10761	0	0	0	0	0	0	0	0	40044	0	16374	0	4908	0	3919	0	0	0	0	0	0	0	0	0	0	0	0	0	0	0	0	0	0	0	0	0	0	15805
449	23550	27878	31825	1625	2963	2985	2957	2990	2005	4180	1890	3421	3355	3374	3446	1027	2837	1242	1042	1.16e-31	1794	334	1156	288	565	172	533	476	456	479	455	468	470	454	488	483	472	471	470	494	507	484	1316	1314	416	309	544	525	375
450	430953	237671	271734	0	57501	57598	57788	57384	0	0	34690	1	0	0	1	0	0	0	1	115022	0	47591	1	8031	0	4518	0	0	0	0	0	0	0	0	0	0	0	0	0	0	0	0	0	0	0	0	0	0	12185
451	103808	237745	257320	212547	67239	67504	66995	66737	586418	313976	33417	66892	67373	63642	62541	34718	145848	29138.7	18819	2.26e-30	117341	23841.4	8337	25493.6	74644	14825.8	19674	19778	19749	20132	19938	19780	19980	19638	19700	19703	19907	19828	19753	19709	19678	19843	70639	68608	11548	53292	6694	6452	2611
452	74	70	69	7	1	2	2	2	10	8	2	48	57	64	51	2	8	1	4	0	3	2	2	0	5	0	0	1	2	1	0	1	1	1	1	1	0	1	0	0	2	0	4	4	1	3	0	2	1
453	0	0	0	132756	1	1	0	0	350532	153175	0	14233	13759	13550	13437	13607	24823	30023.7	8460	1	64125	0	6935	0	65288	15	10757	10779	10696	10871	10804	10775	10712	10790	10588	10760	10595	10656	10821	10786	10773	10716	34030	34125	10531	12730	5946	5970	0
454	90751	195361	209477	60628	21658	21703	21401	21328	121783	57967	17064	17912	17385	17075	16918	16849	15604	26326.8	16222	3.76425	29334	15177	12619	3969.83	15435	2074	5407	5496	5459	5486	5489	5370	5396	5390	5574	5398	5425	5443	5541	5430	5508	5589	11600	11632	8781	5337.95	15409	15024	3849
455	118085	94209	95713	196369	17210	17556	17390	17244	373016	176680	14498	4462	4454	4484	4330	38219	31266	22097.1	7613	2.28e-30	46581	23790.1	3136	12855	44760	5674	18824	18390	18186	18310	18718	18492	18480	18267	18536	18692	18618	18561	18652	18417	18585	18455	14103	14454	6567	37404	3761	3684	964
456	0	0	0	0	0	0	0	0	0	5	0	69	73	72	72	4	0	2	2	0	0	0	0	0	1	0	0	0	0	0	1	0	1	0	0	3	0	0	0	0	0	0	7	7	0	4	0	0	0
457	2860000	330231	288629	0	31555	31759	31515	31402	0	0	13530	0	0	0	0	0	0	1	0	58805	0	36067	0	4851	0	1958	0	0	0	0	0	0	0	0	0	0	0	0	0	0	0	0	0	0	0	0	0	0	16537
458	1630000	530125	533404	0	52229	52526	52081	51332	0	0	24855	0	0	0	0	0	0	0	0	61454	0	23643	0	7569	0	8690	0	0	0	0	0	0	0	0	0	0	0	0	0	0	0	0	0	0	0	0	0	0	25107
459	20	46	30	2	2	1	2	1	17	67	2	6	7	7	10	0	20	1	1	0	8	4	0	0	3	1	1	0	0	0	1	0	0	0	0	0	0	0	1	0	1	0	4	0	0	5	2	2	0
460	355890	186331	199804	441088	49128	49530	48935	48615	186965	134185	20607	16252	16112	16169	15838	49455	15643	107647	10785	8.77614	68509	51311	14806	15827	55327	4714	34876	34853	34778	34907	35048	34914	34546	35142	34685	35061	34965	34790	34981	34812	34695	34749	10239	10402	31622	18441	9624	10135	4865
461	218047	44673	38681	47121	32792	32771	32660	32602	33202	8980	9369	61284	61620	60820	60412	19076	8768	13198	2321	1.46e-30	4067	9905	5430	1985	4206	1679	4660	4575	4603	4418	4385	4448	4532	4553	4495	4521	4439	4468	4439	4467	4466	4585	3447	3477	4616	4094	1567	1578	1813
462	4810000	1140000	1230000	0	44318	43827	43789	43441	0	0	22160	0	0	0	0	0	0	0	0	21962	0	12938	0	7234	0	6205	0	0	0	0	0	0	0	0	0	0	0	0	0	0	0	0	0	0	0	0	0	0	41970
463	971757	274106	259512	0	57714	57964	57328	57345	0	0	32539	0	0	0	0	0	0	1	0	22410	0	8382.2	0	6117	0	5729	0	0	0	0	0	0	0	0	0	0	0	0	0	0	0	0	0	0	0	0	0	0	6700
464	38781	16589	15623	76520	2775	2767	2829	2632	13222	9881	2864	929	937	879	887	12597	859	21679	2351	2.39e-30	2906	34992.2	1984	2430	2741	559	6317	6332	6416	6369	6472	6258	6271	6454	6422	6238	6416	6330	6373	6382	6584	6313	986	1027	5959	1367	1728	1867	644
465	612043	384707	366875	0	41295	41275	41699	41177	0	0	29885	0	0	0	0	0	0	0	0	72231	0	15616	0	6434	0	5104	0	0	0	0	0	0	0	0	0	0	0	0	0	0	0	0	0	0	0	0	0	0	12487
466	0	0	0	104948	1	0	0	0	167411	96281	0	2577	2630	2668	2610	12873	31499	14730.3	5179	0	23544	0	935	0	24141	16	8666	8593	8481	8644	8486	8619	8722	8539	8694	8619	8659	8683	8559	8652	8446	8517	10782	10512	4093	19087	1206	1222	0
467	153	199	236	1	0	0	1	2	2	2	6	19	29	28	30	3	0	4	5	1.67e-20	1	0	3	0	5	0	0	1	0	0	1	0	0	0	0	0	1	0	1	0	1	1	4	5	0	4	3	3	0
468	186221	109014	102423	170181	15423	15466	15421	15473	249872	100871	9742	5300	5206	5313	5254	21731	14065	32243.9	9446	3.76296	41032	19020.2	8268	5677.76	36702	2336	13771	13571	13717	13898	13723	13894	13545	13634	13720	13780	13839	13756	13601	13659	13914	13896	10916	11502	10044	15688	2837	2873	2730
469	454248	162044	182531	0	26590	26782	26650	26444	0	0	10211	0	0	0	0	0	0	2	0	13431	0	13873	0	7907	0	6580	0	0	0	0	0	0	0	0	0	0	0	0	0	0	0	0	0	0	0	0	0	0	2815
470	372417	840777	794530	0	39043	39328	39315	39125	0	0	30598	0	0	0	0	0	0	4	1	109937	0	30755.4	0	20061	0	9772	0	0	0	0	0	0	0	0	0	0	0	0	0	0	0	0	1	0	0	0	0	0	8234
471	644393	260119	283403	0	26498	26995	26965	26621	0	0	13248	0	0	0	0	0	0	0	0	11192	0	3910	0	4877	0	5108	0	0	0	0	0	0	0	0	0	0	0	0	0	0	0	0	0	0	0	0	0	0	5532
472	4100000	1930000	2250000	0	89973	89357	90392	89217	0	0	29231	0	0	0	0	0	0	0	0	18175	0	10266	0	5552	1	8896	0	0	0	0	0	0	0	0	0	0	0	0	0	0	0	0	2	0	0	0	0	0	23941
473	108901	57674	53693	81963	6129	6164	6318	6023	102857	56272	2854	2974	2998	2936	2937	9787	8564	21412	1912	2.24e-30	27786	14976	3352	2949	18238	1739	6663	6778	6753	6816	6964	6877	6841	6732	6809	6774	6916	6858	7047	6847	6928	6749	6646	6709	5944	7177	2235	2398	1090
474	919382	475366	457197	0	89425	88914	89310	88844	0	0	55378	0	0	0	0	0	0	1	0	35652	0	9949	0	8219	0	5791	0	0	0	0	0	0	0	0	0	0	0	0	0	0	0	0	0	0	0	0	0	0	9463
475	909098	957691	1110000	0	82856	83439	82830	82472	0	0	43417	0	0	0	0	0	0	0	0	111462	0	46572.2	0	17317	0	10505	0	0	0	0	0	0	0	0	0	0	0	0	0	0	0	0	0	0	0	0	0	0	8999
476	265081	454647	464841	0	14997	15212	14952	15009	0	0	7787	0	0	0	0	0	0	0	0	56479	0	6981	0	4511	0	3355	0	0	0	0	0	0	0	0	0	0	0	0	0	0	0	0	0	0	0	0	0	0	3989
477	6470000	2470000	2650000	65275	21514	21535	21129	21522	12911	10205	25919	18584	18560	18536	18208	31602	3675	150848	110691	5.01143	7257	39831	306513	3264	5465	980	7973	8255	8176	8176	8068	7915	8058	8299	8221	8144	8195	8115	7961	8152	8090	7993	980	1057	38235	3116	69799	71347	100196
478	138362	79236	82134	69527	13008	12947	12970	12868	52905	18527	7954	9881	9792	9705	9398	7653	3736	20927	5550	1.25475	8847	14835	4934	2127	6231	1540	5571	5560	5645	5590	5629	5573	5667	5551	5549	5537	5669	5675	5640	5495	5440	5502	3912	4042	6324	1539	4983	5070	1522
479	128329	23651	25741	87991	12662	12645	12758	12682	72807	27342	5770	11512	11534	11103	11199	10109	10775	6159.75	2001	6.18e-31	8888	15932	1611	5664	10520	2742	7652	7562	7514	7665	7595	7513	7591	7626	7418	7585	7706	7369	7614	7598	7543	7670	5738	5542	1923	8052	663	658	525
480	59841	21230	24312	59851	7317	7373	7386	7520	54531	17859	3485	5349	5345	5139	5439	5287	4206	14447.9	1480	1.62e-30	9483	30949.2	2864	1744	8389	1092	4851	4873	4783	4879	4812	4746	4839	4918	4938	4920	4888	4785	4799	4712	4723	4962	3084	3091	4326	2231	1150	1212	943
481	590327	1280000	1210000	0	82404	82342	82028	81115	0	0	43498	0	0	0	0	0	0	1	0	12746	0	21396	0	14486	0	14634.8	0	0	0	0	0	0	0	0	0	0	0	0	0	0	0	0	1	0	0	0	0	0	4450
482	478751	153735	155179	0	9653	9770	9720	9569	0	0	5127	0	0	0	0	0	0	0	1	61563	0	32932.2	0	1671	0	767	0	0	0	0	0	0	0	0	0	0	0	0	0	0	0	0	0	0	0	0	0	0	3946
483	0	0	0	43925	0	0	0	0	87738	40999	0	7383	7322	7304	7207	7326	15233	5928	1028	0	20233	0	546	0	21457	10	4112	3860	3987	3948	4018	3993	3989	4051	3943	3925	3993	3904	3933	3885	3861	3932	6857	7039	1711	12837	235	258	0
484	7280000	1340000	1360000	0	32549	32818	32144	32547	0	0	17614	0	0	0	0	0	0	1	0	33423	0	19760	0	8174	2	9808	0	0	0	0	0	0	0	0	0	0	0	0	0	0	0	0	0	0	0	0	0	0	30007
485	48829	31152	29582	22731	11057	11155	11137	10969	5550	5826	5912	6106	6106	6090	6002	8222	530	23579.5	3739	2.58e-30	1626	8027.2	5517	894.006	879	370	2243	2264	2222	2220	2338	2267	2210	2277	2326	2244	2198	2198	2301	2168	2239	2332	350	371	10425	469	1479	1401	1854
486	175027	233727	252202	91584	6600	6594	6705	6657	75923	35253	5208	5855	6124	5851	5774	16584	10244	40217	10796	2	21117	16811.2	11973	3984.84	6648	3291	8160	8278	8217	8295	8245	7983	8058	8030	8177	8147	8141	8180	8158	8111	8060	8157	6720	6565	26713	15408	9681	9285	3738
487	178990	95589	110125	19686	3337	3369	3229	3352	40613	28943	1982	1186	1148	1258	1205	4881	3541	57576	7424	1	14405	20002	6424	727	7335	538.002	1799	1768	1801	1783	1800	1728	1805	1774	1814	1789	1778	1787	1824	1751	1835	1787	3985	4047	19081	4161	7105	7024	2039
488	103901	70073	67437	65565	16473	16524	16486	16423	107223	86847	8935	18704	18557	18901	18578	12830	25521	18648.8	10514	1.85e-30	23478	9227	3730	4422.89	13935	3339	5501	5438	5577	5493	5697	5678	5621	5525	5474	5618	5790	5582	5615	5587	5559	5718	10565	10316	6151	11159	5533	5770	1184
489	125139	154155	179662	111523	54177	53809	54373	53874	19704	34177	32815	19014	19053	19314	19013	33396	3161	73431.8	19453	3	13343	20484.2	14157	6650.86	7050	2741	10651	10633	10591	10512	10777	10652	10534	10472	10649	10819	10679	10651	10539	10576	10709	10583	1852	1900	33805	4131	5648	5878	4501
490	64602	60610	53772	121367	19546	19236	19508	19223	121456	76914	12828	8544	8377	8395	8155	22602	20848	14109	9153	1.2e-30	14639	7472.2	1680	8189	15020	7335	10953	10893	10885	10928	10807	10695	10778	10924	10834	10893	10775	10982	10862	10626	10838	10956	9793	9661	4599	10852	1743	1776	546
491	481330	197372	189085	0	13817	13918	13894	13849	0	0	6512	0	0	0	0	1	0	0	0	131222	0	28158	0	1948	0	1212	0	0	0	0	0	0	0	0	0	0	0	0	0	0	0	0	0	0	0	0	0	0	9640
492	156846	67167	69415	95698	23054	23232	23337	22965	145543	123752	13999	7736	7667	7758	7595	32659	33079	3710	2630	3.03e-31	43154	9746	2435	9530.96	26374	6812	10601	10490	10507	10514	10462	10526	10563	10500	10402	10645	10568	10483	10582	10377	10667	10569	11388	11591	1570	12557	1087	1097	770
493	171240	109800	126606	130140	28290	28491	28224	28312	14663	17922	18754	20384	20463	20295	20334	30357	8807	21749.7	4875	2.43e-30	4304	7892	4474	5197.97	4332	815.002	13235	12892	12938	12853	12927	12962	13093	13159	12989	13212	13090	13075	13102	13048	13074	12951	1493	1563	8694	4436	3416	3332	1506
494	165161	111730	129346	96755	12183	12170	12118	12060	32020	21415	5601	5619	5631	5366	5397	15794	2193	48709.8	4716	4.51001	10578	20022.2	9226	2725.06	5072	1424.01	9010	8898	8834	8998	8946	9039	8940	8852	8903	8984	8779	8941	9046	9136	8859	8991	1581	1681	23175	2064.75	9720	9716	3039
495	211811	283616	286105	52878	20370	20516	20452	20462	401025	198615	12696	25304	25439	25128	24894	11749	72098	41894.2	23413	2	78454	8156.37	6045	5160.01	49661	3884.99	4730	4621	4752	4665	4628	4671	4800	4623	4734	4626	4642	4729	4623	4590	4760	4765	53616	52117	13696	26462	6577	6417	1955
496	0	0	0	78680	0	0	0	0	350170	386603	0	700	663	682	657	35780	21769	34348.8	4745	0	169391	0	3253	3	125382	16	6570	6538	6619	6593	6670	6537	6570	6585	6521	6488	6562	6473	6478	6560	6491	6676	28037	28883	10233	42525	3162	3346	1
497	1940000	948513	845289	0	69882	69607	69760	69098	0	0	34009	0	0	0	0	0	0	2	0	17847.1	0	31861	0	19875	1	15136	0	0	0	0	0	0	0	0	0	0	0	0	0	0	0	0	0	0	0	0	0	0	5187
498	2260000	1070000	1010000	0	54369	54385	54823	54164	0	0	50043	0	0	0	0	0	0	0	0	29610	0	8232	0	5627	0	3421	0	0	0	0	0	0	0	0	0	0	0	0	0	0	0	0	0	0	0	0	0	0	12075
499	246954	93301	99761	95666	49348	49346	49645	48842	17680	10854	20303	18460	18442	18365	17865	20001	1374	45902.3	6024	2	4331	40642.4	14077	5546.91	2973	2169	9191	9195	9388	9137	9228	9198	9106	9083	9319	9165	9291	9282	9198	9255	8960	8993	951	900	18357	928	5418	5611	4488
500	45477	10994	10552	39048	5843	5867	5913	5838	35500	17525	2744	5156	5179	5175	4967	5357	2538	7605.9	1235	8.14e-31	7514	18609.2	1097.99	1211.99	5561	1553	3630	3634	3621	3623	3538	3532	3586	3616	3622	3634	3572	3635	3598	3583	3627	3515	2181	2124	2410	1142	841	845	353
[truncated: 3,020 more columns]

## Sheet: Table S3
Table S3. Raw mature microRNA counts for 500 milk samples detected through alignment with the Bowtie2 aligner to build 38 of the human genome and quantified with miRBase v22
Sample	miR-146b-5p	miR-141-3p	miR-30d-5p	miR-30a-5p	miR-148a-3p	miR-26a-5p	miR-22-3p	miR-181a-5p	miR-191-5p	miR-92a-3p	let-7b-5p	miR-146a-5p	miR-30b-5p	miR-375-3p	miR-182-5p	miR-200a-3p	let-7g-5p	miR-200c-3p	let-7a-5p	miR-21-5p	let-7i-5p	miR-10a-5p	let-7f-5p	miR-30e-5p	miR-423-5p	let-7c-5p	miR-186-5p	miR-151a-3p	miR-16-5p	miR-27b-3p	miR-99b-5p	miR-193b-3p	miR-320a-3p	miR-98-5p	miR-30c-5p	miR-26b-5p	miR-125a-5p	miR-423-3p	miR-378a-3p	miR-181b-5p	miR-148b-3p	miR-142-5p	miR-28-3p	miR-183-5p	miR-223-3p	miR-200b-3p	miR-143-3p	miR-148a-5p	miR-345-5p
1	93866	53028	62402	19071	22798	21868	29019	10598	14226	7350	8653	1075	6761	7423	7032	3235	5007	4317	3474	881	1202	3578	1844	2742	3189	1201	1543	2067	1316	352	1893	2141	3317	1114	1422	828	1260	2431	894	1130	806	313	1131	852	187	572	179	989	1013
2	832151	614731	186942	152237	135055	116591	82430	41948	23959	20743	31835	4135	28435	22139	29572	30929	25878	12736	14719	7780	13598	2534	16330	12803	4144	9272	9459	11300	9137	3406	7356	3586	2786	8250	8360	6644	6006	2387	2561	3752	4700	111	4292	3623	68	4492	555	3112	3061
3	204457	189836	100975	36960	53464	40181	37124	12004	9567	9633	7873	779	17196	10218	15059	10418	8698	3410	2723	3840	4927	8765	3524	5004	791	1907	2971	3506	2687	632	2038	2221	938	2601	3105	2904	779	1174	1014	1376	2799	25	1246	2460	25	1127	476	1042	1324
4	1190000	562095	481158	165027	154328	121219	127662	148706	66260	66294	196512	6165	21546	59127	30333	30012	47917	69447	92499	12352	26811	5681	65267	14525	15707	45833	20259	20221	11628	5198	26344	10591	10125	17045	5894	16412	35903	10899	5028	15297	7309	40	9239	7994	31	22963	144	5318	5602
5	8690	12710	3128	4543	3405	1194	4733	1576	945	2009	2063	425	226	926	413	699	887	762	638	997	245	1350	448	225	1908	269	314	254	165	226	564	763	1423	88	95	140	192	547	267	220	572	143	241	59	48	133	389	150	247
6	122697	60471	81648	15235	16879	10564	16976	5644	7159	6120	5358	286	5883	8719	4631	4453	4330	4458	3083	786	1604	12869	1897	1670	596	1024	1328	1569	925	281	1108	1518	1033	1502	563	865	1064	1328	616	637	766	2	569	1249	7	410	16	790	419
7	119778	70099	53139	30961	25605	12801	23625	7355	11947	11143	6810	994	4671	8843	6955	5600	5910	4081	2707	1015	1718	2109	1719	2644	1738	1907	1386	2235	1451	574	2007	3593	1820	1160	1945	899	863	2488	903	1009	1081	3	1091	1440	13	476	48	912	800
8	51050	23175	11771	11644	9089	2816	6750	2404	4648	2606	2256	583	1843	2632	2143	1410	1625	1139	1014	422	472	953	511	798	1911	912	553	721	533	556	568	809	844	324	599	154	335	892	334	234	374	82	323	420	57	106	61	357	204
9	2995	3271	1872	832	789	490	850	459	333	350	545	72	214	579	251	317	206	117	217	49	89	59	93	72	317	84	55	79	36	34	90	56	159	37	35	37	57	93	34	56	42	3	51	30	5	15	15	33	65
10	166276	50745	28492	23347	14617	38733	8596	9138	6720	5331	7676	1395	3159	4186	4331	3600	3120	3107	7838	1066	2452	1947	3473	1128	1040	3160	1222	1737	832	430	1586	1024	1347	1163	654	797	1029	1122	491	1279	756	0	769	884	6	544	40	571	331
11	300873	167099	38744	59702	51336	45887	26723	17456	14284	7187	14804	2805	7834	11031	9490	10214	8066	6475	12772	2472	3802	1167	8052	3786	2795	6743	5568	4982	2993	2521	2791	1753	1899	3276	3235	2496	2363	1962	1653	1865	1621	45	1472	1494	51	1453	559	1249	1582
12	69944	37856	30978	8022	10820	4468	9062	2579	2714	2130	2193	167	2791	2510	3581	2324	2099	831	565	515	765	375	921	1048	691	501	947	919	646	180	411	277	232	531	475	368	472	389	197	294	155	2	358	444	0	288	14	270	429
13	8474	2930	3487	1816	1451	1058	1394	515	359	682	623	52	249	264	291	217	472	308	197	65	224	249	119	167	138	106	139	115	93	27	120	166	179	65	56	62	65	151	37	69	51	1	79	51	2	50	6	42	47
14	61177	32236	13920	9699	7586	4924	6189	1834	2513	1963	1996	454	3059	1304	1548	1623	1570	1010	950	563	530	431	647	769	490	370	450	657	424	324	600	616	408	429	514	262	334	296	242	214	275	23	231	253	9	121	25	222	233
15	69065	34138	15492	12401	8886	11713	6459	2828	2599	2587	2841	271	1407	2189	1808	1337	1695	1655	901	519	1202	349	870	1069	343	479	756	835	710	287	694	836	410	560	684	420	596	480	219	379	427	6	367	351	0	310	28	245	185
16	13086	12737	8266	2302	3101	1974	2533	1201	1077	825	1438	32	933	776	897	612	710	499	236	114	238	387	276	253	281	111	137	252	161	70	201	219	275	87	183	138	134	184	88	151	106	3	129	87	3	95	3	88	117
17	19591	13489	5570	4118	2369	3364	2214	872	903	901	1097	136	499	621	624	824	632	649	536	177	330	71	348	321	194	171	321	282	190	53	256	278	188	191	139	121	230	173	112	159	102	2	101	100	3	81	1	75	86
18	5709	1327	725	569	667	566	488	321	332	222	218	102	43	115	92	83	85	127	122	62	59	106	94	74	94	59	64	66	51	14	50	38	66	31	20	31	30	70	24	27	20	45	35	21	21	15	20	25	17
19	3	0	0	1	1	3	0	0	0	1	0	0	0	0	0	0	0	0	0	0	0	0	0	0	0	0	0	0	0	0	0	0	0	0	0	0	0	0	0	0	0	0	0	0	0	0	0	0	0
20	22956	9805	15274	3422	3247	6284	5038	1806	4123	2201	1987	3417	1085	1413	932	665	1163	971	1188	946	1092	868	779	727	437	464	825	1148	609	613	467	517	374	735	195	340	585	609	102	170	457	714	310	236	202	89	67	198	141
21	36518	33746	21099	7761	10220	3162	8319	2228	2166	1737	1530	270	2309	3035	2846	1812	2065	719	576	398	516	1741	775	815	820	394	767	681	414	316	376	302	218	382	416	225	399	368	137	230	142	22	281	294	10	109	66	259	391
22	32578	20537	24013	4820	4739	4681	4814	2449	1923	1215	2463	148	2222	753	1405	1496	1549	559	1056	216	413	266	956	496	598	290	352	467	303	63	359	169	370	214	207	250	498	281	83	279	74	6	234	135	3	149	39	137	195
23	16835	23893	18204	5807	4441	1858	4994	1048	1512	1325	1459	268	2459	1129	1149	1642	1259	631	519	320	327	929	376	490	597	197	384	401	252	52	333	291	337	172	210	157	422	232	137	167	129	17	182	219	7	56	23	161	232
24	51667	41966	42658	12863	10741	6163	10882	3823	4797	3740	3243	439	3568	5495	3156	2838	3236	2334	1245	438	799	1446	991	1154	801	781	1001	948	808	287	663	616	525	607	517	474	880	577	282	370	260	28	465	560	28	257	56	368	446
25	213111	136449	147632	35510	40559	61712	26239	13366	15248	10351	8500	1844	6298	9063	4683	10268	7705	9378	8702	3851	4615	5584	6419	6105	681	3139	4043	3053	4575	857	1832	1144	907	4405	1208	6020	2324	1100	916	1130	1880	12270	1802	1434	7640	2105	6419	1104	683
26	18927	20446	33342	7156	3383	6082	5535	1963	1706	2684	3467	351	2027	2739	982	1812	1147	1299	1340	375	482	1830	592	387	503	499	430	573	293	117	709	831	500	235	211	229	777	434	170	282	248	4	334	263	5	165	12	224	217
27	155821	59243	76524	17915	22070	12678	22992	4531	9173	9328	7112	335	7491	6222	7286	3777	5967	2166	2694	1287	2354	2826	1723	2645	1759	1282	1115	1780	994	171	2079	4589	1835	701	1442	671	683	2376	469	881	1130	35	1065	1244	48	342	68	975	936
28	43815	38769	31929	8446	8701	3094	7663	1548	2448	2173	1987	143	3087	1661	2201	2690	2274	1158	608	688	686	413	728	951	346	297	945	740	604	170	503	395	293	424	497	419	414	301	222	198	214	6	278	360	9	183	10	259	342
29	23486	42435	8192	8582	11192	3265	12752	2557	2021	1215	1946	597	1491	2406	2113	1968	1272	219	312	517	738	993	664	745	3437	566	869	649	309	414	518	281	415	49	292	219	187	358	98	287	102	69	286	347	45	86	206	387	742
30	116299	85822	45480	19015	24279	14955	23290	5582	6985	3751	6311	381	9082	5719	7114	4560	6129	1619	2154	933	2200	1138	1945	2823	1591	719	1492	1761	913	550	1112	1183	911	1217	1704	724	694	997	535	648	624	24	905	804	36	348	112	692	934
31	144275	79594	88084	28794	25001	26626	18976	6766	8344	6064	7010	860	9588	5823	5601	4650	6970	3492	3605	2257	2214	4263	2601	2531	870	1490	1558	1945	1233	841	1443	1545	1074	2057	1518	1299	1469	1315	714	612	971	17	966	1229	6	521	66	798	502
32	28943	20204	24951	6822	5108	8565	6524	2583	2616	2818	3384	159	1402	2091	1916	1731	1648	1231	1590	346	788	379	1013	633	513	535	763	672	328	138	713	768	671	516	284	291	725	531	311	368	281	2	364	435	5	208	18	238	271
33	99356	33078	43197	13656	13741	12650	12225	4876	8241	5678	4327	527	2830	2915	3968	2110	3130	2839	2491	529	1110	2677	1726	1345	1426	1175	1045	1226	739	190	1228	1270	1068	649	801	541	1047	1409	301	530	373	18	657	671	29	406	18	566	472
34	276464	100718	159278	30514	26626	22064	25412	10143	12192	7487	8822	1138	9810	9328	6301	7181	5087	8072	4864	2210	2431	2947	2883	2867	1641	2279	2168	2820	2099	376	2320	2945	1437	1695	1343	1714	1601	1853	630	1195	890	386	1166	1124	339	810	232	927	890
35	208601	85651	120735	24720	16542	13840	19198	8762	5655	8080	10139	1013	8263	4007	5473	5058	5008	6024	2898	1692	1783	117	2601	2645	1205	1790	2410	2219	1271	268	1815	1980	1144	1792	1317	1197	2223	1461	533	1260	748	8	1012	1112	11	1025	12	611	830
36	52463	86541	49050	22383	21913	14030	18157	8024	4767	3641	6823	443	8531	8300	8012	4848	4634	2075	2717	750	2444	1516	2429	2301	1142	2168	1213	1701	1099	391	935	801	698	1292	1956	1109	623	682	210	653	541	30	632	684	20	649	184	544	593
37	218275	212735	141561	51496	37413	42942	29614	8525	8805	9083	9885	831	18318	7984	10650	11232	8314	4765	3057	3642	3737	4057	2798	4950	1080	1654	2282	3469	2465	748	2153	2406	1397	2156	3869	2280	1430	1203	1083	1195	2116	11	1441	1537	16	920	73	1205	961
38	85809	36408	44891	10615	11663	4249	12438	4005	4589	4155	3934	416	4744	4067	4605	2498	3531	1805	1048	396	1237	448	873	1643	1529	638	608	1135	761	247	672	1284	868	391	1030	377	509	700	227	436	339	15	464	459	22	229	40	368	446
39	63797	68421	33043	18124	12294	5840	8582	3244	2645	2570	3304	1249	7588	1688	2811	3141	2529	1365	1032	1762	1390	1455	1063	1440	1018	372	1020	1190	678	454	712	345	352	622	781	406	798	429	235	342	336	30	472	344	16	258	75	339	449
40	154180	119564	128982	28573	24102	20838	23844	5517	9069	7169	6346	495	13192	6259	7716	7714	7891	5155	3823	2193	1826	3881	2514	3487	892	950	2578	2114	1032	422	2098	2290	1036	1745	1267	1189	1561	1506	996	922	1248	11	1122	1698	2	456	32	1039	1098
41	202927	99828	104096	23556	23697	27788	18078	6289	6360	4365	7044	487	9210	4469	6755	6583	4983	3214	3294	1493	2465	1099	3082	2819	546	1382	1740	2003	1221	426	989	928	658	1984	1313	1551	1014	631	501	745	1007	5	794	1005	7	1033	18	629	493
42	156069	63890	89787	13914	12868	11423	10618	2848	4867	4409	3927	385	6441	3792	4167	4177	3498	2459	1302	1453	816	2450	1022	1554	550	428	894	1424	767	150	1023	961	702	898	772	848	747	544	428	458	616	62	533	835	87	298	62	484	359
43	246373	265002	182979	60421	56606	57659	41849	10765	12621	9500	10358	1022	26521	10314	15962	16386	13347	5012	5208	3671	4920	3169	5479	7444	1021	2535	3788	4302	3246	563	2431	2290	1080	4434	4467	3986	1141	1043	1008	1304	2716	46	1531	2561	75	1547	111	1206	1271
44	108943	142551	85148	34878	30621	28576	24151	6827	8031	5461	5681	385	14688	7154	6941	8471	5559	2898	2124	2467	1393	3543	1549	2651	1103	1450	1503	2349	1566	581	1387	1723	1222	1741	2291	1541	967	1242	760	731	1515	28	932	1061	17	514	207	1051	718
45	154310	193923	190162	47826	48112	53633	37372	11726	10663	8046	9161	1040	28268	19334	9986	9972	7687	5088	5278	3886	3865	9472	4613	4518	1311	3028	2957	3069	3262	933	2479	2645	1183	3894	3509	2492	1483	1188	842	1283	3002	164	1283	1942	92	1571	112	1034	1046
46	32261	21186	11105	7272	4087	3222	3014	1451	1616	2646	1782	374	843	1264	658	1153	990	784	523	413	343	482	386	496	327	540	414	468	385	115	432	289	247	202	234	199	405	240	134	169	100	18	177	181	4	145	20	122	126
47	56357	54429	39318	11476	10967	6589	10732	3745	3001	2574	3286	373	3720	2082	3863	2906	2478	1582	1251	600	942	1982	1266	1243	817	704	1043	1032	800	122	492	380	377	554	670	424	561	409	109	367	184	14	380	372	6	222	29	341	375
48	170309	108574	57741	22122	27058	16157	22758	5891	5586	4912	4746	436	8091	7593	7450	7539	4668	1662	1571	1160	1661	1875	1524	2735	906	1066	1764	1833	1145	251	962	838	734	1592	1416	1367	547	553	562	765	640	30	938	818	10	526	89	662	788
49	56742	26970	18528	9151	6885	6255	6042	2919	2152	1043	2305	146	3283	2107	2105	2008	1341	585	1017	326	674	1050	649	689	796	726	441	677	397	134	369	369	454	321	562	250	217	241	117	270	243	10	199	246	11	131	26	364	178
50	224662	185176	203201	47432	26804	47462	25782	12790	12375	14226	13133	473	13885	6126	7856	8239	8603	8260	8383	3176	4907	3383	7149	5663	1123	1936	3850	4109	1823	406	2927	3122	1792	2702	2501	2575	2959	1705	1159	1303	1357	28	1616	1662	6	2314	42	1120	1357
51	34451	35537	33024	11353	12901	5992	12038	3077	4038	2032	1701	243	7980	2226	4295	2312	2462	1363	1312	491	369	2287	888	1229	981	257	555	830	407	109	652	820	609	418	1105	345	388	810	316	292	463	26	344	473	13	171	36	654	393
52	192586	156269	88616	37398	27719	22003	22889	7004	7676	6115	5767	919	16504	4686	7452	8875	5256	3138	2792	3129	2055	1207	1855	4003	1509	814	1501	2487	1340	375	2071	3286	1634	990	3105	1243	1169	1706	735	840	1370	53	919	1030	80	520	124	992	804
53	160750	129390	140292	27768	17387	29717	18742	8420	7351	7907	7488	431	11636	5753	5480	6118	4988	5111	3207	1783	2227	603	3099	3628	740	1432	2292	2116	1133	265	1992	2178	1328	1812	1415	1552	1428	1402	496	1122	985	33	953	1270	11	1079	58	757	737
54	23515	46757	10776	13087	6452	2432	6776	2430	1441	1966	2329	1996	1326	2744	1047	2433	1263	521	1134	2681	827	562	879	686	1322	370	507	599	448	296	443	428	940	353	477	348	324	438	572	342	488	363	277	158	66	105	100	201	509
55	29155	21466	9002	5137	2171	2357	2683	1142	2107	1023	920	1202	573	565	410	804	541	449	552	690	363	525	303	346	279	246	415	289	230	105	661	216	278	112	218	94	213	186	98	157	193	193	138	324	34	74	35	95	145
56	99035	73269	41892	23986	19793	22597	14922	8721	5576	6392	5727	487	2623	6606	3295	3693	3684	3459	4106	1173	2308	696	2855	1847	689	2675	1868	1603	1024	600	1110	1517	993	1550	631	1096	1391	1045	404	877	847	2	616	849	4	813	33	562	685
57	47457	48916	27238	13626	10531	15121	8240	4108	2011	2876	1952	138	2520	3321	2671	2476	1913	1292	910	487	763	1180	707	1210	274	679	567	939	518	154	473	533	348	483	764	456	211	390	164	284	415	3	277	386	4	261	34	433	236
58	294306	229603	158576	61582	44261	53686	46083	19552	16520	13364	20377	1614	11604	15872	8101	9315	14485	10527	12524	2839	10263	3622	8786	6738	1465	6137	5712	4015	2931	1408	3159	3646	2054	4757	2019	3619	3726	1862	1525	2162	2261	17	1882	2946	15	2117	79	1594	1894
59	83102	49043	44512	18818	6142	17131	8604	3384	2627	5058	6675	410	2450	3494	1521	3172	2745	3002	2779	660	1050	2188	1255	1197	515	968	966	1066	553	216	903	1681	872	595	313	679	1080	782	700	637	407	25	413	540	14	327	24	453	521
60	332573	151908	155392	45589	30220	58033	24423	11070	10742	8806	10315	673	12121	3345	9298	8484	8293	7077	7448	2093	2995	4547	5455	5597	1051	1751	2583	3247	1814	394	2390	2532	1477	1656	2537	2158	2223	1444	1290	1187	1018	12	1183	1460	11	1250	44	1135	887
61	33475	14127	1228	4980	6799	743	1633	730	904	2240	1564	1567	76	189	361	397	605	382	405	369	496	572	363	403	1859	497	340	350	413	439	235	327	755	76	53	92	71	199	360	91	96	32	198	52	108	57	44	140	130
62	73317	29910	17520	9585	11337	14916	8070	3825	2736	2607	2347	274	1536	2648	1869	1390	1912	1218	1554	541	978	899	1054	1166	313	884	812	868	478	437	524	750	440	702	364	475	395	518	355	413	449	13	387	355	4	266	24	393	386
63	109827	76797	67173	16999	16360	19649	15746	4367	5332	2757	2631	423	7974	3166	3497	3743	2888	3128	1868	1009	606	1636	1146	2385	760	724	1024	1245	873	330	858	1135	828	689	1058	724	894	777	473	426	540	38	448	476	17	338	67	701	559
64	64371	57634	22243	23767	13525	22136	8584	7300	3087	3860	4445	516	1618	2716	2237	2540	2538	2693	3574	1108	1720	3204	1997	1542	399	2028	1306	1130	901	700	804	1022	573	882	493	792	753	820	527	839	530	57	469	524	15	564	66	408	351
65	102091	103952	120606	31046	18288	29531	19665	6456	6599	5173	5395	560	10351	4703	5530	6461	5017	3966	4188	1987	1376	1266	2614	3114	1132	1092	1331	1819	1180	401	1274	2305	1552	1488	1423	1189	1263	1353	807	996	875	39	690	1042	27	473	72	718	605
66	53850	48361	39785	13357	14297	9990	12973	3692	4995	2957	1648	188	4262	2805	4035	3312	2535	1900	1233	623	653	816	965	1707	541	606	915	914	702	149	668	1193	483	640	999	566	534	817	280	340	534	4	393	648	5	288	58	545	526
67	47678	18219	18419	7789	5979	11854	5375	3637	2389	2786	2900	197	1307	2296	1502	946	1169	1482	1293	394	806	129	1021	615	333	963	443	658	327	191	450	742	606	435	259	328	492	531	160	351	232	6	322	225	4	288	21	239	205
68	42519	44509	38720	11209	12107	11402	12562	3828	3902	2177	2097	302	7894	2968	4163	3456	1803	1616	1918	743	616	325	1031	1171	701	522	574	1227	415	252	751	900	656	531	886	599	497	727	280	314	450	38	449	416	15	253	103	666	515
69	136873	40959	32838	19015	18849	21444	12960	8068	7047	4657	4418	771	3865	3698	3519	2194	2463	3549	2503	632	1269	2478	2313	1880	625	1794	1529	1616	946	435	1134	1513	835	1177	1253	811	1227	1116	624	758	668	11	586	621	10	957	10	585	349
70	105933	76167	80079	22730	23723	25454	18710	8486	6254	5284	4113	361	6782	4659	6105	4371	3327	3117	2611	683	1110	928	2322	2644	733	1112	1757	1889	1060	233	1275	1523	987	1293	1295	1418	1065	987	615	781	734	13	654	780	4	768	86	837	647
71	78607	55003	58130	23737	15619	15801	15594	6674	6087	4212	5121	880	5279	3895	3452	2948	3602	3283	3258	912	1963	4044	2073	2270	708	1346	1782	1425	901	596	1340	1634	903	1007	855	728	1571	1403	631	689	488	39	760	695	12	456	40	577	752
72	27947	29485	29114	11350	6925	3444	6069	2941	2478	2313	2026	2434	2299	1439	1893	2348	1853	775	1297	1999	683	1311	1091	768	612	284	577	620	448	271	679	486	632	342	515	300	401	529	330	272	270	467	317	223	112	147	123	250	261
73	24457	27363	21009	6268	5432	5192	4566	2239	1518	1260	1125	108	2154	1305	1356	1269	744	1438	571	161	233	469	406	598	297	226	314	408	354	113	317	468	260	263	306	192	128	291	189	194	264	13	147	304	8	148	23	288	127
74	109139	76008	57931	24101	17021	19467	17640	6441	7674	6503	5154	793	5435	5815	3883	4138	3808	3109	2466	1200	1650	892	1654	2479	1166	1599	1625	1647	1105	524	1181	2140	1462	917	1365	866	1389	1612	452	866	702	138	634	819	113	464	120	643	702
75	13932	7756	7461	2039	1673	1253	1894	507	798	540	526	62	876	700	482	549	294	572	407	71	95	108	201	148	249	126	134	138	70	24	198	265	253	100	64	58	99	215	50	82	67	4	72	68	1	42	8	119	95
76	25454	13295	16890	4554	3938	3574	5329	1652	1919	1479	1436	143	1625	1666	1065	797	834	1030	764	291	335	252	381	503	438	332	433	388	239	118	276	836	409	226	189	163	344	754	198	249	152	25	163	236	16	96	38	191	240
77	34988	37271	34982	8875	7119	7445	8305	4374	2343	2616	4751	202	3553	2450	2616	2469	2185	1689	2495	643	695	1351	1352	701	670	984	502	697	372	141	654	604	622	683	442	352	333	492	417	406	274	10	363	450	5	281	43	398	215
78	64290	50591	34891	13742	9987	11666	8907	4767	2635	2169	3010	286	4082	1925	3043	3724	1959	1338	1571	628	889	1064	1137	1095	676	527	786	1048	673	145	738	700	719	595	639	561	306	409	248	447	489	16	427	358	27	276	30	514	360
79	4864	3345	1709	1281	1128	442	824	658	408	402	567	89	362	388	205	237	158	200	228	61	93	91	103	91	373	156	57	92	60	39	50	78	146	57	34	19	88	110	47	80	33	8	36	23	1	20	12	28	41
80	15117	10500	2781	4263	2395	994	2736	718	1028	979	558	218	672	440	553	464	481	243	248	319	215	316	182	389	1689	185	224	283	168	99	284	487	626	74	243	72	58	367	155	98	216	30	118	109	20	41	57	158	148
81	6121	6504	3053	1743	760	989	813	460	345	362	438	61	363	291	270	298	167	173	208	104	83	111	91	98	197	66	99	137	40	23	122	93	165	56	57	24	56	88	26	55	44	4	53	30	6	19	22	38	50
82	93307	79897	21270	24340	19438	26139	12261	9350	4241	5429	12779	804	1276	5590	3037	3591	4548	3368	6111	1790	4720	542	5481	1819	654	4382	1617	1561	907	550	916	934	1374	2113	528	1339	1079	967	592	1228	774	24	802	638	6	768	42	519	522
83	5722	8774	1455	3068	2721	402	2115	338	490	756	530	192	350	750	495	445	768	141	143	274	178	41	115	323	1351	125	123	143	94	61	141	471	520	43	76	41	70	392	106	62	151	1	62	80	2	26	18	99	140
84	5561	7613	3800	2522	1490	710	1322	486	386	343	325	84	775	150	341	589	183	200	144	139	73	69	112	162	378	46	73	116	79	34	115	279	176	44	78	58	57	110	53	64	103	16	38	39	7	30	9	81	65
85	23775	22073	17574	3945	3813	2862	5156	1337	944	1914	1823	97	756	1228	871	1075	691	891	615	347	362	329	451	507	583	157	601	315	195	46	396	1208	630	249	137	177	305	633	93	209	259	8	163	181	0	112	19	205	316
86	20078	10495	7822	5348	2114	5996	2701	2104	1277	2425	2135	359	288	1665	598	506	613	1235	940	256	505	494	466	343	513	556	313	382	205	119	364	541	560	212	93	121	397	531	114	330	90	7	234	112	7	144	16	103	156
87	58564	37721	59772	13697	14033	18343	13164	7132	4439	4625	5310	437	3683	4163	4938	2658	3435	2558	3195	720	1482	1385	1993	1888	784	1151	969	1375	701	229	885	1440	838	892	476	625	525	1174	561	625	512	61	832	663	33	412	35	662	595
88	16782	10103	3236	3289	2100	1688	1617	1184	1055	947	1263	226	295	705	324	571	383	499	690	200	304	452	332	209	448	333	198	249	113	100	256	254	399	172	63	85	190	219	66	141	93	31	96	65	13	74	47	81	91
89	95210	111574	78169	23739	16665	22434	17668	8379	5845	3357	4367	491	4564	3395	3359	6101	2832	3429	3424	517	1342	2820	2202	2153	638	997	1775	1623	1145	330	1585	1149	824	915	607	881	832	879	297	845	642	37	520	833	18	726	30	672	894
90	112230	82451	17017	22893	19194	26592	10537	10630	4374	7883	14843	4190	690	3477	2692	2069	4837	5742	8765	1751	5598	3280	6706	1531	939	2627	1766	1425	1049	2453	1222	1105	1973	1664	417	1358	1449	1160	1249	1342	586	11	818	516	7	1000	50	434	551
91	18017	27029	8883	9087	3139	1846	5201	1420	2524	2706	1398	1382	371	756	266	1396	649	626	720	2795	407	1420	447	731	638	270	468	280	588	351	516	386	1122	154	126	209	470	695	461	171	366	735	216	68	212	82	74	90	257
92	35012	21444	3278	11789	8125	2397	3498	2931	3207	4398	925	10352	122	201	198	391	784	442	495	7013	1501	1260	565	2002	393	228	1233	441	1587	1562	344	118	339	178	119	452	329	537	535	221	373	3523	438	38	2358	50	2111	109	232
93	129456	51742	28899	22401	23354	13044	15894	8309	8469	3194	3117	787	2510	4150	4069	2712	3027	4099	3311	1056	1105	1393	2170	2282	869	1639	1595	1827	1251	749	1087	1133	802	1096	745	758	929	868	676	701	756	369	597	615	116	581	344	771	418
94	205226	129814	110338	34204	25227	29500	27912	11261	9100	6054	8093	779	7279	6226	5302	7197	4191	5645	5749	1611	2659	2851	4232	3735	1175	2072	3084	2575	1540	585	2620	3213	1444	2657	917	1680	1206	1600	967	1328	1317	42	1184	1516	29	1454	29	1153	924
95	151401	68712	88707	17405	18831	18297	19924	8613	7171	7314	6751	483	12624	4230	4194	4313	2465	2610	1767	1486	1338	867	1139	1204	1115	608	1721	1773	638	329	1786	2920	1121	724	1785	610	966	1378	581	890	1124	4	630	826	4	651	30	874	745
96	18157	10136	3135	2912	2064	1726	1550	1000	1053	482	950	140	362	771	405	426	345	391	603	134	121	129	272	225	367	208	166	244	106	81	225	154	260	153	82	77	188	171	132	124	103	16	97	74	11	65	32	84	72
97	7577	6725	7024	2083	1524	1491	1273	1152	517	690	869	60	542	868	310	405	191	308	319	68	117	139	166	128	194	122	125	188	86	39	188	121	138	103	85	69	111	127	80	87	96	22	73	71	17	71	17	81	55
98	77572	40515	31597	12057	9348	17590	6929	3328	2639	2603	2940	99	3460	2157	2409	2079	1354	1281	938	489	465	375	520	769	471	334	756	927	359	154	789	1145	518	370	727	332	500	745	160	373	452	2	245	343	1	185	23	467	266
99	55490	40817	41808	11020	8214	19071	6654	6160	2482	4988	6485	149	2853	1595	2128	3340	1411	1995	2257	824	1218	268	1527	838	790	366	884	1192	339	96	1336	1260	900	606	667	524	1071	789	388	751	478	9	500	361	6	480	24	346	402
100	125359	57881	50522	25751	11769	26745	13033	15059	6330	14126	17289	2094	1696	5114	2424	2680	4362	8211	7689	1150	4748	1070	4165	1790	1268	4105	1524	1983	962	487	2073	2799	2534	1450	769	981	2422	2557	597	1627	581	111	1055	663	35	1355	43	468	719
101	165453	106469	150654	34168	23678	24271	23736	17019	8470	16820	13347	921	12742	8827	5437	6854	4179	7983	6443	991	3141	1132	3978	2587	1534	2294	2423	2948	1280	377	3071	3717	1963	1929	1885	1543	3324	2005	357	1505	1049	14	1329	1049	3	1885	27	946	883
102	17520	6283	10154	2278	2609	1711	2384	1487	992	1720	962	179	532	1386	522	523	277	696	266	138	91	368	160	169	382	126	217	268	127	38	242	381	272	125	100	104	215	276	98	100	86	18	80	112	1	95	16	173	81
103	15386	25596	1197	11351	4908	994	1650	1429	641	1975	1045	6046	60	350	196	567	632	271	467	2803	748	475	502	575	594	288	343	459	312	563	335	80	408	48	49	184	75	170	507	148	263	402	294	25	455	40	504	89	174
104	367392	149593	109019	68151	44768	59449	33163	25703	14660	14810	15824	2878	8885	9690	8541	9961	10348	9988	13684	3507	5559	2420	9504	5360	2050	6497	3900	4986	2868	1521	3025	3595	2690	3245	2251	2735	3706	2609	1963	2345	1467	275	1935	1226	26	2407	82	1350	912
105	162211	181244	15840	67085	47953	13560	10367	13279	9439	15591	10846	32357	1023	2726	2072	5354	3692	3719	6388	15098	6758	1725	5000	4014	6290	4199	4479	4341	3276	8991	2072	1129	2049	1398	758	1423	1263	896	2189	1229	1866	1520	1595	300	526	678	549	679	1068
106	31164	22027	9529	13417	10160	2763	5529	3433	2608	2095	1677	459	2329	1231	2072	1486	1459	805	1212	585	523	728	849	780	1701	645	576	780	381	272	302	631	759	364	602	254	350	578	186	288	398	22	247	206	19	117	36	431	151
107	79320	68032	6042	25879	22569	7912	8437	7716	10807	7232	4859	11166	479	1041	1201	1894	2647	1228	2127	6252	3629	1718	2234	2425	2986	1464	2614	1871	2486	4134	955	352	1773	546	330	1155	579	659	1572	610	677	4520	1076	152	4138	267	4067	525	711
108	16508	14714	3147	6696	5717	1711	3759	2426	900	1024	2871	566	810	1698	896	1042	828	206	1405	332	610	1714	694	334	2157	721	335	439	206	310	187	137	583	196	117	155	222	160	235	251	135	4	172	77	5	75	106	173	174
109	2993	4947	1455	1226	720	274	736	357	174	322	733	58	233	488	140	288	122	56	149	64	80	426	100	37	1155	63	41	74	12	14	131	67	210	17	27	13	31	47	33	33	59	0	29	59	3	5	22	42	38
110	23873	19060	1808	7699	5478	1365	2194	1612	1192	2070	2905	3709	144	762	412	549	832	482	836	856	952	997	619	356	2382	655	469	476	302	742	281	184	792	113	118	158	186	228	505	180	201	54	162	69	52	74	121	137	122
111	35255	10636	3217	4913	3871	1487	5531	3673	5354	4843	1543	10781	35	294	72	297	1819	240	1183	8621	2497	1566	1225	2621	298	239	1878	329	3113	852	203	20	502	264	32	584	224	607	917	312	417	4263	709	24	1248	37	3938	56	237
112	272808	100530	59996	40013	29614	22778	22973	17009	11204	10369	8814	1440	4526	5761	6564	4266	4927	7362	7459	1794	4081	996	6390	3961	1441	2889	3137	2900	1762	695	2743	2477	1750	2263	1523	1485	3011	2174	1061	1900	983	42	1550	942	23	1909	43	777	724
113	317459	243494	38192	114363	72717	26101	22402	16951	31357	40242	18055	36654	4197	4337	5345	7925	11456	9295	9138	13763	10506	4180	7055	8547	6766	5190	6803	5920	6973	9278	3639	3030	6006	3828	4178	3765	3523	2850	5472	2404	2277	5250	2650	1111	13184	1058	3844	1117	1527
114	171380	46518	23894	18019	11885	20148	8396	7818	4899	7366	7102	1014	983	3569	2408	2356	2691	6923	5446	1346	2895	383	3433	1582	680	2763	1633	1535	760	426	1429	1271	1019	1113	358	810	1808	1185	434	1039	357	101	826	433	50	828	351	369	357
115	7981	76408	24876	12497	12631	803	12424	1168	1976	1888	2788	845	8443	660	3795	3871	2726	508	467	2974	691	3773	436	1628	3997	197	901	721	358	93	1314	1817	1023	714	724	273	145	629	340	194	1100	12	363	853	8	79	87	566	680
116	11864	10972	1422	5458	3577	1392	1771	1572	1459	2370	2034	2636	74	288	280	413	532	294	786	773	509	363	591	334	3889	539	330	411	369	581	247	69	603	55	68	99	226	205	173	175	87	328	199	31	330	76	223	59	123
117	93269	31920	15175	15822	10679	8043	7509	5461	3424	3992	4694	1185	1832	2509	2459	2081	2846	1726	3094	1064	1795	1860	1750	1235	1794	1642	973	1269	656	379	814	1168	1502	599	625	487	826	1148	420	740	456	63	676	343	12	292	50	325	314
118	197165	95009	20727	39846	34541	7196	20929	8705	8797	6361	8266	3337	3797	5453	5610	6710	8268	2284	3273	3354	3946	6228	2994	3346	7140	2871	1916	2774	1978	1306	1298	1938	2705	1486	1879	998	827	1331	1278	1027	1459	371	1253	781	415	509	225	815	619
119	67021	43856	26670	19129	7832	19032	8416	4502	3655	5543	6008	534	1002	3277	1780	2427	1613	3900	3255	683	970	338	1459	1283	809	1466	876	1041	673	166	1152	1951	1161	675	304	565	1548	1254	209	705	393	1	528	426	2	541	11	356	343
120	149007	81247	20698	42409	25173	13891	15847	10367	12816	22163	9288	25886	806	3648	1411	2768	6907	3434	5032	13294	5339	2056	3800	4252	2847	2186	4146	2612	4007	4065	2394	2149	4722	1475	1063	1566	2097	3176	3215	1419	1206	3805	1991	354	9692	407	3221	597	1164
121	67769	26895	17207	12560	8787	3647	11266	3405	5834	6511	3401	1592	2653	3173	2064	1451	2437	1114	2124	1566	1235	2393	1001	1357	2658	757	697	928	513	402	939	1725	2111	380	627	258	955	2280	497	478	358	334	656	324	410	145	141	437	478
122	35963	6885	1876	2858	2943	2532	1421	1776	2594	2706	1637	1495	163	434	312	223	742	562	951	1426	986	517	612	427	619	484	330	268	396	284	164	157	646	254	97	202	227	531	304	213	120	369	194	39	410	68	121	71	101
123	86712	29809	19286	15696	11536	6820	8160	6023	5708	5274	2891	870	2245	1988	2806	1609	1925	1801	2241	530	886	3023	1144	1254	1154	1238	942	1166	668	386	1035	896	1051	494	437	328	1086	1067	394	693	293	31	569	336	13	233	281	490	343
124	39328	38175	34552	13911	8096	5269	6746	4861	1988	4897	3381	364	2236	3942	1539	1862	1323	1627	1207	446	679	2390	665	898	515	650	836	782	507	185	731	1014	591	429	467	379	531	732	190	366	409	28	308	408	15	419	58	434	184
125	90605	57385	12001	27013	9359	4988	5519	3976	6450	12601	4217	4892	928	1603	1076	1452	1763	2964	1496	1580	1587	3116	771	1583	1296	1475	1864	1183	1278	980	1437	2312	1695	528	637	482	1366	1632	1050	695	534	173	708	300	170	298	389	435	756
126	13943	7209	3287	3334	1341	653	3847	1440	1007	1905	1060	6953	141	206	138	512	569	245	571	3812	450	316	503	376	631	165	362	201	361	136	380	130	589	116	37	118	280	674	298	227	128	261	198	16	171	43	28	35	162
127	11112	22806	8497	6719	2018	1087	4528	1060	878	1676	1224	784	529	333	434	1286	661	362	454	643	160	357	212	368	789	140	156	226	113	65	821	608	469	94	197	92	242	492	194	152	316	137	113	110	124	60	53	96	332
128	8205	3983	761	1867	1131	511	1807	732	1054	1874	843	2373	32	75	85	145	622	200	525	1840	278	206	431	313	449	178	246	162	298	208	143	52	561	40	13	119	69	427	345	96	72	426	223	14	832	40	144	14	107
129	509044	122180	73450	65015	52491	65005	28236	18754	14026	7821	7425	2701	9319	9015	13677	9574	7212	6216	7224	3036	2996	9935	4926	4278	1266	3430	2967	4727	2517	1390	2823	1862	1581	1725	2285	1818	2137	1978	1689	1451	1408	130	1280	1283	116	914	133	2244	631
130	399291	271442	176374	67340	63439	70994	51084	20678	14271	8482	14606	1109	17821	12327	18921	20205	12725	9704	10276	3678	3807	11690	7871	6728	1989	3321	4619	6926	3860	678	2561	1907	1940	3961	2929	4101	1885	1519	1524	2212	1560	241	1588	2200	185	1427	195	2667	1335
131	39309	13872	9621	6049	5535	4344	8490	1902	3098	2386	1394	577	815	1644	1212	877	869	881	843	295	278	1937	476	594	1003	333	550	541	251	192	759	1031	812	209	198	183	454	763	349	250	335	7	209	257	1	144	21	250	382
132	124881	29258	12683	12944	9188	27459	5476	5684	3757	2595	5053	2913	1315	2506	1548	1806	2138	3190	5309	1597	1588	1483	2295	793	723	2300	769	1046	543	287	642	474	913	917	180	638	719	575	346	640	239	357	444	198	86	275	130	319	169
133	49872	27491	26616	10992	11299	8405	9554	5193	3533	2209	1967	471	4256	2085	3215	1912	1644	1348	1276	443	482	1830	603	1006	1011	531	631	1072	484	134	650	551	771	330	592	375	331	579	193	398	260	26	322	243	17	139	43	504	326
134	45524	16553	3537	7461	5248	2782	2244	2651	1903	2037	2695	1330	538	944	887	693	1290	1068	1270	708	1297	658	969	498	1265	1144	420	521	405	304	197	272	641	412	325	211	209	243	225	273	165	59	235	70	105	201	94	102	121
135	174508	45224	33287	22478	10324	37872	9861	9568	5246	6468	9600	1039	1665	4906	2924	2966	3439	5941	6845	1268	3132	3722	3090	1325	1106	3415	1189	1706	782	490	1112	1103	1612	736	408	642	1552	1209	327	1208	299	40	709	405	18	824	39	537	388
136	82035	56613	79894	18021	15237	30490	14963	8299	5795	7717	9889	236	5969	5618	4182	4048	3971	3375	4413	1095	1964	1028	2321	1876	1373	1936	1111	1683	922	232	1357	2584	1456	903	883	740	1089	1720	429	966	756	20	749	684	12	685	25	616	689
137	23761	27444	1999	8996	7850	2739	3377	2077	1336	4974	2384	4648	196	585	541	855	1841	455	1932	1246	719	656	1147	697	3835	622	391	548	403	771	401	605	1781	161	119	209	82	439	815	234	344	141	424	69	272	89	157	256	278
138	25122	9854	4807	3466	3214	4496	1717	1309	873	794	1001	84	625	641	570	550	501	472	528	160	352	595	276	224	270	312	170	259	138	94	156	152	209	166	145	114	207	218	82	140	94	15	78	74	10	75	35	123	53
139	63457	29595	3624	12609	12318	2955	3487	2681	2206	2507	2646	2151	382	464	934	1076	1828	837	1094	1134	1657	891	1065	831	1595	899	833	886	658	1035	542	462	755	328	168	314	165	275	464	247	330	58	292	136	142	238	172	252	130
140	36246	27649	13738	9293	4303	5479	4281	3240	2097	2997	2923	398	940	1209	1042	1543	868	1395	998	406	768	211	587	681	707	914	499	651	413	196	458	757	636	283	366	250	820	689	282	450	145	2	232	172	3	158	12	177	289
141	78225	29593	9631	13929	7998	8231	4340	3993	3462	3810	2460	1899	687	1037	1533	853	1189	1957	1841	676	1215	298	1070	966	502	1287	1083	879	690	476	597	640	708	420	293	335	603	600	425	566	196	17	361	207	9	268	59	247	303
142	81576	46164	27763	19708	9248	21498	7547	8611	4220	5421	7389	858	1338	2611	1899	2435	2683	4190	5308	596	2270	1755	3453	1140	675	2798	1140	1394	667	350	1222	912	1152	810	393	694	1771	767	368	883	296	23	522	274	9	688	36	367	275
143	51234	36808	7797	15753	11230	8040	3698	5241	4074	9959	6491	5791	709	1274	695	1088	1394	2995	3151	1479	2816	2423	1890	951	3496	2067	1145	930	949	1320	832	892	1837	636	320	463	1044	834	519	569	338	124	529	137	37	404	44	243	370
144	29002	13241	7076	4578	4409	2564	3488	1494	1145	998	663	106	944	756	1178	762	788	465	227	132	122	655	203	351	277	106	322	369	264	76	273	391	263	172	282	173	182	360	110	126	170	10	109	150	6	103	34	206	138
145	127970	54193	57692	16314	24800	7954	21010	5258	9594	5492	3731	657	10748	3670	6193	2943	4066	1607	872	874	663	3346	740	2203	1479	376	1737	1549	1001	240	2579	2613	1537	713	1932	738	865	1314	687	494	1046	31	675	1255	13	509	80	958	556
146	217052	79563	14347	34833	33868	17198	10208	7741	10185	10595	6898	7199	1608	945	3293	2011	7873	4550	4706	5574	4255	3874	4105	2690	2049	1941	2944	2145	2320	1973	1339	1937	1918	1646	1238	1211	852	1330	1595	881	1082	664	788	544	241	939	307	772	630
147	88219	25374	11913	8883	10079	10610	5387	6776	4033	2329	4870	546	1146	2032	2881	1588	1827	1853	3325	795	1255	885	1880	808	822	2420	570	1030	660	281	541	448	650	788	582	430	487	532	330	641	243	233	319	236	437	366	366	342	175
148	82304	78720	80317	18846	21715	13475	16522	7630	7681	4911	5249	640	7918	4013	5903	3946	3533	3307	2617	1337	1060	1910	1930	2746	1028	1350	1840	1936	1274	408	2068	1695	900	1064	1355	896	1584	1072	397	806	1038	86	664	1128	15	805	110	598	598
149	59812	39039	2453	12135	10101	1413	3591	2201	2905	3686	1702	3289	269	779	589	1005	1198	574	496	3614	1262	917	524	1162	1987	456	573	466	1088	712	398	391	690	196	342	253	114	471	643	214	393	832	269	90	3666	67	1849	248	261
150	90709	45021	24524	14594	8837	8496	8321	3722	4134	3123	3176	994	2619	1958	2011	2415	2107	1949	2193	935	1160	1133	1256	1161	690	965	980	929	624	314	1089	938	795	622	417	353	703	750	375	462	470	126	361	364	33	225	61	333	296
151	65649	76474	73221	18566	15317	6178	17335	2901	7645	3460	3435	617	17207	2039	4721	3849	4409	1954	2331	1343	915	1461	1254	3372	3064	667	1193	1501	790	317	2303	2049	1706	742	1041	443	1104	1327	604	443	1136	42	596	1178	24	303	73	677	466
152	41224	59809	3407	20415	12822	1308	5196	1951	1308	3526	2100	11942	112	223	357	1624	1153	620	587	2174	1308	706	544	1406	2706	401	1085	1042	1215	1453	796	471	1635	106	85	184	132	266	832	189	625	364	316	54	431	80	468	262	302
153	55044	24278	16096	12448	9233	10814	7178	5102	3014	3230	3383	979	2420	3648	1640	1402	1758	1983	2896	661	1045	2684	1367	784	1320	1162	747	815	594	272	737	773	874	597	431	374	719	804	379	572	329	28	403	231	24	242	39	384	253
154	39535	9156	71686	14074	12257	4482	15912	2744	3951	5269	2156	671	6027	2751	2652	853	3649	881	525	477	316	3957	391	1825	923	230	1124	736	978	217	2044	3404	1073	334	896	537	458	1802	388	401	606	219	648	1055	130	198	56	610	418
155	29202	16736	2926	7387	7409	1708	3636	1944	2134	1686	1663	1888	418	898	801	488	1146	546	539	592	616	988	449	563	1735	630	604	461	487	435	272	385	518	153	205	183	177	266	271	207	185	34	195	103	20	128	43	159	118
156	84553	34586	31015	12922	8840	10211	7896	5586	3212	4440	5631	434	2472	4098	2066	2102	2067	3095	2932	424	1342	288	1936	1059	998	1463	855	1204	594	254	594	688	1150	722	568	458	892	690	436	706	207	2	428	260	2	347	10	333	269
157	55401	71128	82180	15070	13347	7214	13484	3453	4104	5418	4767	562	8193	4255	3219	3487	3133	2753	1567	748	714	451	1147	2412	972	542	1336	952	860	293	1897	2183	869	611	785	589	1825	1218	349	514	763	14	406	802	6	355	22	464	748
158	19408	32218	2244	13145	6691	1191	1970	1403	678	1253	870	1456	373	584	526	872	618	311	347	816	591	147	407	511	805	279	719	397	349	684	181	215	231	108	157	159	133	172	245	187	222	31	118	56	17	60	89	174	168
159	34088	25913	17632	7059	8646	1832	9163	1297	2762	1992	1652	267	4762	1642	2082	1670	1555	673	850	770	387	1203	615	882	2047	325	485	468	263	161	1663	1568	899	257	662	180	447	1137	426	193	853	101	190	500	32	169	92	382	414
160	92408	58498	12123	57227	63454	7492	11545	18075	6978	7015	2102	10250	403	892	895	2910	9682	242	1925	38248	10145	10203	3556	4496	672	716	14829	862	24371	6791	1592	390	581	1728	415	4008	269	997	3354	1696	3037	60681	1731	633	7834	217	78910	1529	632
161	297008	97292	55049	42943	30270	39572	19354	23282	10130	12591	16561	1997	2861	6468	5991	5061	7905	10142	10452	1440	7986	7020	9102	3079	1216	6400	2952	3771	1590	1333	1940	1595	2767	2599	1257	1826	3137	1795	1230	2359	601	17	1582	731	1	1533	40	1090	727
162	69826	72897	6583	30265	18021	5209	5325	3812	2698	4325	2057	5361	1225	975	1411	1939	2293	944	1074	2776	1954	4261	1211	1573	1179	805	1826	1357	886	1976	922	797	656	532	599	589	374	401	536	397	646	285	412	188	134	241	217	449	467
163	20951	3023	3303	3051	4690	1672	3670	2092	1371	876	793	810	301	507	780	308	545	246	535	187	154	387	300	235	409	231	255	325	227	94	170	125	362	147	124	154	92	158	157	157	75	217	174	122	196	50	110	248	75
164	48628	36792	46509	11254	9801	7162	12037	2095	4113	2974	2017	807	2088	1578	1859	2035	1345	2009	1203	568	392	435	600	1613	956	288	788	724	485	161	1655	1682	678	399	367	262	1279	916	269	279	517	134	268	519	78	213	75	325	557
165	46908	46473	9971	36522	36546	4543	13533	3962	2820	8887	2270	9717	371	814	840	1330	2282	1213	1242	3813	1310	1508	1142	2244	846	433	2854	1241	1407	2540	1241	1974	1257	700	611	752	560	1169	1417	528	668	1246	887	341	1173	266	862	735	844
166	13341	1905	1907	1843	2631	960	1838	1176	665	499	551	512	160	316	432	215	293	150	319	104	100	221	178	119	224	156	149	177	118	59	112	68	223	105	62	96	48	85	83	73	30	135	94	56	165	25	93	145	26
167	31000	56773	40380	7869	28204	40235	26196	3475	5697	6746	6146	3220	8017	10387	6782	3184	5374	3242	8778	38609	3453	450	5945	8712	1649	16641	3920	3382	5202	64112	1718	2852	1204	3455	1139	7590	747	1371	2381	312	2041	369	795	3652	66	7439	82	556	444
168	40547	39192	7805	31486	33555	3915	11536	3587	2497	5784	1937	8316	271	614	768	1122	1939	721	1081	2752	1292	1167	1157	1925	1019	518	2588	1152	1297	2242	824	1225	1042	451	492	549	415	925	942	382	382	1065	750	281	1466	173	735	645	856
169	19807	9424	4941	5583	5838	991	3885	1341	1406	1356	491	208	1211	413	1259	553	953	222	178	215	138	720	133	435	442	164	333	272	237	197	321	514	284	159	447	134	149	420	170	119	144	23	148	198	22	51	90	294	107
170	27012	20511	18244	5147	12628	1507	14312	1531	5856	3704	1830	328	7545	1834	2713	1665	2477	399	282	758	462	653	202	891	2024	354	712	713	585	206	1480	2206	1234	186	859	228	355	777	520	198	895	20	282	754	16	149	31	325	269
171	58367	86266	5751	32300	30487	3445	9381	3155	2768	5580	2017	7371	871	625	1376	2289	4510	704	1036	3925	1375	2687	1235	1843	2593	748	2472	1125	1575	3931	1081	1139	1033	400	463	550	427	795	888	345	806	606	523	285	253	169	456	599	708
172	29445	19184	7916	9944	6053	1186	5458	1480	2248	2921	1093	438	2289	1157	1274	1345	1204	484	1119	414	507	1814	664	757	2579	378	390	537	294	221	520	1723	1216	201	451	126	217	1164	319	226	413	16	248	225	46	75	19	533	193
173	109041	158524	135074	39483	41247	28897	32133	4873	11022	10133	7263	1120	13922	4452	7561	8254	8959	4585	4469	3365	2224	5901	3281	6051	1552	1223	3336	2233	2028	707	4230	5166	1760	2104	1692	1675	2315	2458	664	908	2855	78	1213	3079	22	783	52	1180	1511
174	27346	50699	3091	20797	18004	2769	5721	2567	2443	5998	1155	6072	446	925	501	1215	2159	602	1145	1702	1130	1885	1067	1676	990	205	1120	532	794	2427	457	889	892	180	427	361	273	828	476	299	610	1323	488	169	1593	102	1329	396	706
175	124817	60975	34500	20696	12955	12921	11818	5320	5490	4386	4621	1325	3713	2675	2854	3482	2992	2836	3150	1292	1555	1514	1750	1570	1036	1347	1329	1249	875	445	1129	1325	1183	895	654	598	909	976	499	655	507	213	504	493	49	386	90	535	405
176	35486	60671	118029	18366	10107	8877	16889	3013	7208	7362	3719	607	7737	5515	3103	3196	2987	2592	1721	560	706	831	703	2043	1542	683	1160	970	758	396	2394	4358	1625	529	507	433	2441	1503	385	571	789	10	462	1601	0	249	38	559	854
177	249806	294307	11160	98994	73706	12140	12669	14254	7563	11484	22990	35413	962	1735	2600	6921	7961	2559	5982	10995	14242	2133	5649	4808	8503	7284	6812	4512	4248	10334	1787	1264	2679	1227	439	2065	352	790	2494	1415	2152	1251	1666	732	117	804	389	1139	1840
178	11713	2260	3493	2389	4068	731	3741	869	1107	483	369	77	862	293	858	251	645	90	108	86	101	550	116	222	624	117	197	167	145	43	135	193	246	85	157	80	66	152	73	52	54	9	90	112	7	33	16	141	63
179	15040	5310	13952	4102	6757	1131	5159	836	2074	1299	1387	134	2875	596	1692	478	1203	124	167	196	128	1127	175	447	1146	213	373	231	236	34	614	791	458	135	248	142	219	404	114	84	160	5	102	284	1	53	20	281	103
180	35757	22665	3847	9048	6796	2360	3791	3658	5439	5755	1687	8318	115	347	322	638	996	828	834	4806	1652	542	763	1444	469	370	1005	574	1415	943	343	158	620	198	91	414	372	723	711	332	259	1848	578	42	2417	98	928	100	294
181	9559	14299	1742	4521	3846	1010	2292	1181	949	3735	991	4176	108	305	255	463	728	374	424	642	307	420	330	385	772	210	358	228	233	352	304	726	816	60	78	71	109	459	397	144	160	200	187	82	146	52	120	151	256
182	28689	17920	12611	8385	3829	3568	4886	2145	1336	3391	2001	261	1297	856	876	855	1801	791	758	524	532	526	389	700	701	313	465	438	265	186	591	1166	903	210	427	209	423	846	234	300	203	8	327	194	7	139	39	198	237
183	10865	6960	8335	2392	2483	1297	3760	1400	1209	2328	1492	149	1226	872	689	440	649	389	232	159	175	360	123	258	810	149	321	261	108	65	706	1097	604	47	220	111	258	664	107	169	173	29	200	132	12	89	31	130	216
184	166052	277566	56104	167459	33206	16241	28555	27279	11994	36569	16523	49129	1134	1924	3054	10595	4635	11732	6140	31079	13807	9526	4988	8437	2520	2243	8400	6445	7468	8499	6453	3048	4704	1205	1005	2212	2162	1446	7526	3481	1777	3174	3955	577	3647	1417	3473	740	1777
185	41734	39688	77824	15360	10246	7292	15464	2614	6640	5483	3410	494	5617	5922	3150	2617	2968	1527	1757	570	441	5198	729	1802	1453	543	760	871	603	283	1846	4402	1413	487	546	316	1448	1926	533	452	711	9	407	1222	5	204	24	544	667
186	144774	43754	44873	19736	15473	7135	11478	6127	4792	5000	3288	691	4669	2672	3171	2516	2644	2902	2179	1075	1083	252	1290	1801	1440	1028	1271	1187	731	265	1344	2157	1238	616	1057	568	987	1529	479	701	655	15	497	525	11	610	17	617	472
187	50621	34759	37414	9630	10308	6044	11940	3098	3626	2305	3950	201	8673	2199	3978	2331	3697	1056	2050	694	739	223	1054	1263	3185	639	517	910	429	108	1147	1109	1226	491	836	504	354	734	371	370	566	27	380	473	18	146	99	444	386
188	33040	29441	6621	12568	7417	4722	7123	3806	2078	4021	2618	4756	764	666	859	969	1621	880	1511	1796	796	194	1153	831	1832	777	748	710	572	542	682	553	1488	154	208	353	373	465	578	317	263	251	550	128	173	231	174	169	301
189	8493	5952	846	2573	2076	1430	1823	1472	2155	1384	679	3740	45	145	193	167	514	183	640	1343	464	164	520	507	195	278	294	186	533	628	125	10	248	51	42	282	146	151	277	93	65	1162	198	26	1233	43	969	59	88
190	161379	48179	27416	21200	13026	14242	9782	4135	4391	4614	3059	640	2048	2109	2467	2259	2498	2527	2113	1119	1382	1487	1234	2167	606	1122	1250	1111	834	408	1117	1460	898	749	801	692	797	1430	517	703	564	150	536	560	69	289	146	641	473
191	76369	27119	14699	11365	6864	3277	6358	2184	2747	4492	2684	486	704	1707	1189	1226	1384	1319	978	593	1443	1897	475	1130	446	1047	1071	747	612	281	666	1418	703	456	223	289	548	1193	504	454	380	65	300	393	41	138	149	366	444
192	156584	48860	10502	19761	15337	5115	11684	4158	6863	2471	2263	3540	2140	2365	2410	2417	2678	616	1391	5015	1568	2781	1115	2059	1573	842	1372	1105	1142	1030	840	732	799	706	734	841	364	920	803	351	623	2466	451	398	3299	118	1771	783	458
193	37966	30208	25899	8143	9737	7124	8751	1424	2915	2170	1777	905	4838	2893	2227	1639	1796	961	1452	5584	620	721	1023	1863	644	2414	876	792	900	8429	681	1099	538	614	353	1152	517	672	527	151	579	267	293	688	68	1031	109	316	305
194	28702	21254	1627	10787	8676	1553	2429	1252	1222	2039	959	2479	289	556	527	514	994	258	537	952	679	792	483	598	1616	293	596	384	320	953	235	462	457	132	193	178	96	289	430	141	254	202	185	78	211	58	232	286	221
195	108458	72228	21174	30756	16889	10004	11796	4508	4150	2463	2234	1101	4489	3509	4813	4115	2861	936	1824	1344	1270	1733	1254	1922	1030	1197	1216	1499	1037	653	744	736	594	861	1503	800	488	645	555	473	598	159	406	468	494	208	174	745	319
196	9257	11612	741	3355	2833	667	2529	994	558	2151	1168	4583	16	337	122	372	311	405	324	2943	560	411	202	411	1462	253	168	128	368	493	99	382	887	77	21	103	52	392	598	156	194	245	175	12	142	30	289	35	147
197	58318	54372	18247	14367	9155	3725	8303	1944	2439	2748	1516	334	4069	2506	1467	2397	1403	917	948	743	695	2415	607	1213	870	559	783	596	465	386	581	1165	749	472	429	367	632	858	264	245	644	11	243	395	2	163	46	398	401
198	35481	79606	42982	12455	10374	8272	14018	2093	2693	1943	4551	375	9054	2335	2165	3436	2750	1590	1938	1034	922	1759	1098	1745	1480	804	1088	738	552	261	1398	991	1051	605	650	526	993	618	296	364	940	19	332	585	7	222	43	227	1163
199	30386	26323	1910	9064	6993	1213	2499	1316	1197	2940	1518	2336	262	369	501	643	1314	549	787	834	1047	886	698	591	1787	493	480	469	471	627	297	435	813	178	175	144	142	295	412	190	243	36	241	81	39	53	175	156	234
200	64975	30719	17746	10410	6630	6010	6592	2804	3219	2365	2318	665	2011	1398	1488	1833	1524	1504	1518	693	928	897	854	914	561	687	769	639	436	229	642	701	626	434	329	236	504	500	279	341	296	80	283	266	31	164	45	264	217
201	22697	31476	2863	13482	10402	1834	4294	1346	1073	2092	825	1534	760	731	985	937	1414	334	552	1640	689	1376	549	769	978	238	685	514	370	819	291	721	501	175	388	262	141	395	329	150	469	84	205	100	42	70	236	282	361
202	17943	5537	4719	2854	2164	2523	2765	1001	888	867	545	92	394	667	649	448	345	441	272	87	111	186	121	279	310	73	152	158	93	46	194	429	263	79	76	81	143	368	57	113	88	8	84	87	2	40	3	126	99
203	52726	55660	42072	12161	11345	3560	16666	1249	4208	2878	1728	148	7047	2718	2848	3417	2791	997	707	857	335	473	449	2008	844	128	513	597	357	186	1806	2806	940	317	821	380	707	985	263	225	943	4	256	918	0	163	17	433	741
204	100224	92399	9295	43210	29011	6721	7503	5968	2874	4254	3107	4973	1591	1955	2554	3074	3729	2048	2426	2839	2639	1127	2777	2281	1578	1157	2451	1785	1192	2396	985	1364	755	928	1000	857	542	613	559	593	1133	97	601	334	92	663	41	564	599
205	92012	36112	14112	15019	8220	4571	4714	3482	2773	2411	2195	523	1366	1456	2284	1837	1579	1894	1830	652	1099	730	1138	1095	560	1079	567	869	478	226	496	515	505	485	944	326	468	487	214	334	333	6	281	268	22	379	41	276	144
206	12438	10537	7489	2785	2400	1382	2320	599	1155	682	996	124	1094	564	762	606	533	389	454	104	160	213	273	331	724	241	217	220	117	62	254	188	287	129	138	74	249	229	46	80	131	13	66	131	3	56	19	75	95
207	91148	97046	11046	47862	30147	6169	9527	4459	4198	6969	3781	9695	2469	2153	2696	2879	4234	2229	2229	4083	2399	2050	2512	2447	1871	1552	2504	1735	1447	2899	1086	1541	1346	1100	1807	1037	862	880	681	432	1190	66	590	410	73	669	179	557	594
208	58397	24813	16229	10937	10456	3208	6749	3084	3621	2247	2654	241	1865	1593	2393	1431	1658	2054	1903	463	599	1669	1185	964	881	1030	490	687	566	197	511	966	543	419	943	301	381	865	272	246	397	0	239	311	19	380	24	321	210
209	77351	104905	173081	27381	14816	15170	20611	3704	7714	8266	9155	732	9586	4763	4170	4667	6222	4754	2628	1913	1583	2241	1757	3702	1155	1203	1785	1435	1400	243	3270	4287	1583	880	1142	1149	2517	1568	625	644	1102	20	683	1766	6	863	41	533	903
210	28369	50682	1664	14079	10522	2147	3032	1838	1154	2130	2944	3339	119	471	482	1217	991	459	1594	1329	1094	3016	1275	597	2834	1148	849	652	666	1921	301	138	991	69	80	276	89	175	619	223	305	139	248	69	91	122	288	271	407
211	23563	11913	3215	6014	3871	1267	2454	1403	1433	1041	582	642	809	695	666	700	593	469	355	464	225	385	266	513	472	265	320	248	278	125	252	323	213	129	270	151	176	331	153	126	197	286	131	92	434	73	192	144	94
212	26204	39744	2265	14783	10227	1844	3850	1525	1547	2228	857	4833	566	912	600	997	682	483	521	1448	731	491	521	973	809	243	1012	465	419	1221	312	560	338	167	478	261	258	340	472	185	459	166	234	119	99	108	145	235	355
213	10144	7213	4928	2667	1235	871	1512	648	619	944	600	82	489	398	347	323	319	305	311	83	148	428	128	232	277	124	141	184	64	51	135	318	308	71	70	48	157	352	32	122	65	4	92	62	0	33	4	75	83
214	10997	20512	13064	5643	4327	1704	4803	971	1525	1658	1363	129	2535	1142	1356	1123	1458	419	617	297	311	961	344	705	828	234	313	385	201	90	559	801	594	181	291	139	282	516	112	144	372	2	173	246	3	79	16	184	251
215	93838	137444	11024	58588	37546	9092	7951	5516	4849	11585	4033	6949	2186	979	2441	2817	5368	2364	2266	5262	3348	4701	2533	2933	1434	1221	2805	1794	1621	4292	1253	1722	1474	1032	2459	999	987	1388	1372	672	1268	198	827	382	38	507	113	730	897
216	19542	9987	3274	4068	3019	1994	1626	1404	966	432	681	232	741	413	589	537	356	412	523	153	137	124	324	271	431	240	176	271	156	85	147	149	134	100	156	108	140	174	64	95	114	35	66	73	36	53	23	115	56
217	30021	31798	21669	10178	6851	4451	5945	2318	2771	1848	2247	333	2707	1073	1605	1261	1328	1288	1078	591	329	341	652	867	904	579	524	696	476	166	961	812	538	296	519	287	659	605	160	243	401	9	213	265	2	234	17	219	255
218	37558	11720	8274	5226	2888	1300	1913	1255	1184	939	813	174	848	568	713	618	452	838	720	170	292	183	355	347	384	202	227	234	174	65	199	449	304	160	175	134	200	360	82	126	130	2	97	117	1	106	4	106	59
219	16196	11637	21160	3559	2082	1379	3215	846	1256	1237	1357	89	2399	848	678	647	713	652	386	123	143	210	171	344	796	110	205	254	142	75	713	876	455	85	187	101	340	546	96	130	149	8	120	177	6	54	23	140	182
220	31456	29290	3268	14152	13432	2707	5116	2543	3532	3212	722	4099	213	480	297	753	1032	480	421	3451	1026	608	495	2605	154	99	1803	385	1397	1719	392	389	256	200	105	789	262	777	514	202	640	5899	491	86	2907	113	4124	273	359
221	55779	20577	11565	6891	4250	3982	3880	1758	2120	1484	1401	381	1122	957	1015	1127	917	1111	1029	465	574	541	588	612	319	475	454	464	289	140	410	450	351	267	237	191	329	373	181	230	211	48	169	172	28	144	41	152	127
222	44990	44068	2532	13033	12326	1393	4074	1658	2020	3238	952	2000	436	865	811	1244	357	650	421	1306	789	631	345	921	2120	271	940	487	526	1045	415	756	620	181	301	250	167	416	554	207	482	63	211	121	24	167	605	327	329
223	18142	12104	5329	4743	3421	1268	2818	1332	1169	1391	1157	155	651	930	711	663	837	611	441	212	305	62	300	382	353	421	256	273	212	147	292	451	354	179	227	114	177	385	95	170	187	3	152	122	1	96	14	169	109
224	29863	51722	57986	10939	24977	32746	25637	3616	5459	7929	6887	2490	8022	9291	6088	2907	6556	2851	7155	30677	3063	469	4918	7716	1484	13005	3472	2796	4534	52239	1919	3559	1422	2752	1106	6315	802	1467	1881	375	1845	249	904	3534	33	6178	62	640	583
225	12153	46730	3360	22670	8595	2045	5588	2258	1172	2648	1552	4584	139	359	275	1096	506	707	476	4017	753	360	480	1025	712	455	904	551	806	2088	648	354	928	58	57	313	208	239	503	260	563	530	313	59	326	108	756	122	333
226	14187	11979	2153	4195	1877	1198	1333	627	680	466	523	171	383	474	401	414	325	206	315	150	198	66	137	228	294	169	126	147	102	75	198	213	173	86	158	45	70	136	49	65	161	4	61	92	1	34	26	97	55
227	60399	75915	93314	20807	16846	4637	24284	2021	8614	6036	3100	625	11442	6028	4168	4049	4134	2345	856	981	547	409	501	2807	1960	600	1230	1233	1202	311	2564	5100	1722	696	999	647	1378	2114	256	346	1326	11	394	1603	6	298	41	647	728
228	16589	26581	1470	11062	6211	1592	1668	1551	672	1632	1138	2886	114	294	437	656	465	221	682	1397	640	152	702	372	1776	497	465	471	369	1379	247	123	368	69	65	191	84	139	320	144	208	110	178	37	46	47	216	244	182
229	21573	9893	2696	3535	1537	1072	1063	546	614	793	673	179	386	734	392	364	326	292	357	186	268	741	196	177	285	110	145	199	84	61	179	244	285	66	112	45	115	230	61	118	113	3	92	105	0	40	25	85	58
230	1734	5429	1942	1241	522	369	946	216	210	363	483	47	320	489	97	226	265	124	144	56	62	425	40	77	206	39	45	70	28	25	207	106	179	21	68	22	29	71	30	42	125	5	39	97	1	22	22	34	55
231	163113	134045	24423	65014	26693	19120	8589	7007	5233	12578	5523	11039	1541	4040	1993	3198	3651	5508	3741	4025	3225	9363	2755	2986	756	1275	2618	1919	1755	2835	1715	1918	1249	1101	1228	1582	1540	1036	1305	931	1111	52	802	571	14	1052	45	594	523
232	297097	89969	64859	38726	32304	24130	19388	13244	12397	6764	5937	1023	6371	6402	6598	4151	4893	6796	6505	1926	2205	2187	3811	3595	965	2995	2165	2733	1830	1002	2219	1850	1089	1558	1446	1153	1737	1659	848	1072	952	29	819	884	23	886	548	1203	710
233	180879	270751	302446	65783	38428	20544	37910	5104	14575	8828	10322	1571	24643	13859	7450	9423	11337	6873	3887	5780	1945	4952	2698	8157	1909	1883	4671	3001	2686	954	5844	4730	2610	2200	2130	2150	4323	2141	1394	1136	2761	45	857	3498	20	824	90	1329	1691
234	23423	33767	2304	12097	8500	2816	3390	2807	1958	3608	2266	5261	143	576	594	772	1193	393	1565	1671	1243	672	1185	704	2246	806	770	717	619	2070	348	159	806	99	101	304	158	219	813	277	158	619	291	65	217	118	795	241	392
235	46257	16704	8811	7410	6467	2897	5216	1506	2099	1470	1125	357	1761	1020	1373	972	1174	487	543	476	273	186	399	638	743	260	413	464	263	161	514	1157	588	234	609	202	143	769	308	158	366	125	217	236	41	90	40	355	237
236	48608	31934	53941	8090	8012	5491	14117	1826	4721	3348	2429	207	4791	2759	2198	1878	1945	1847	1064	440	243	218	461	1543	1166	362	868	641	614	126	1670	3104	1163	356	413	336	679	1481	478	333	632	6	333	1054	1	229	12	465	629
237	425821	209341	63145	78980	53206	25157	41832	10904	13378	8149	8178	5216	5182	6714	7993	7995	11775	5230	5353	2860	4524	1193	5329	6403	821	3901	6914	4057	2550	3061	3098	1955	1314	3138	1842	2759	3068	1378	1737	1512	1725	16	1154	2055	19	1620	88	1368	1395
238	52118	22459	15078	8974	9130	2981	6372	2091	3407	1952	1769	314	2685	1400	1704	1519	1389	1029	1174	436	526	1534	569	948	1178	605	552	523	482	257	626	1089	774	375	449	237	347	713	202	255	455	68	258	355	43	114	100	423	215
239	145066	124702	130423	32981	28607	15963	30975	4601	7616	6102	8648	851	8117	3380	5625	6915	8153	5834	4017	3198	1951	3603	2501	6075	1157	1726	2794	1708	2531	474	3611	4241	1891	1654	1154	1866	1644	1980	643	893	2145	122	921	2772	48	1037	58	957	1232
240	27134	14149	3729	6495	3688	1227	2134	1048	1800	3682	1417	1864	332	507	291	374	576	704	448	334	610	703	256	376	950	468	428	312	316	479	297	983	813	181	145	103	345	527	292	164	159	25	140	90	21	68	57	152	165
241	75675	21609	10710	9132	4936	4033	4408	1909	2475	1926	1984	908	689	1905	686	1149	991	1901	1206	658	642	681	553	789	618	612	472	500	419	217	410	773	661	304	195	247	420	690	333	319	209	164	290	167	118	130	107	256	198
242	82846	82158	88752	22582	19652	19831	19008	4107	7506	5202	4366	693	6062	6221	3297	3379	3634	4501	2312	1210	986	1221	1564	3302	855	859	2021	1425	1647	320	2304	2768	1185	909	801	1101	1753	1374	602	646	1130	47	741	1357	25	863	37	590	579
243	47579	48488	5213	19737	12043	2149	3965	3236	1928	6018	4392	6938	301	1122	567	1306	1174	1821	1218	1698	1856	698	953	956	3409	1036	881	908	1275	1396	556	709	1095	229	200	334	370	406	642	360	375	91	360	75	44	158	114	173	284
244	87115	39453	21735	13391	8065	7153	7391	3344	3530	2705	2777	882	2508	1801	1968	2273	1770	1792	2063	856	968	1127	1131	1062	770	889	735	888	550	281	867	818	714	580	452	398	587	646	328	412	362	90	318	312	41	187	53	327	280
245	15073	16111	20044	3934	3856	1585	6185	549	1971	1472	1117	82	2000	673	1037	940	832	603	376	204	113	442	186	617	593	99	257	246	145	71	498	1106	557	162	154	81	435	707	157	88	171	8	94	266	3	64	10	186	254
246	7561	7705	567	3284	1951	714	473	787	475	549	478	1018	81	128	149	208	169	103	237	282	251	160	227	136	570	167	278	256	105	673	59	20	100	30	46	44	75	45	84	55	19	59	76	15	42	24	76	63	85
247	161544	72083	30962	27597	19286	16391	11128	6190	5685	7851	5048	692	2216	5285	3326	2532	2919	4909	3683	1461	1989	3294	2560	2327	620	1727	1746	1514	935	676	1377	1971	1177	1201	760	937	1153	1338	579	859	783	13	811	783	5	902	45	687	450
248	1508	867	1990	697	1445	893	318	194	73	189	185	37	430	475	612	139	198	53	241	1042	161	44	224	143	67	534	43	130	72	674	6	34	58	102	50	184	8	67	105	22	35	8	43	21	0	67	5	49	16
249	15952	13231	1191	5004	3633	842	1226	953	999	2748	1035	2189	72	336	246	377	398	394	401	1086	682	446	333	394	631	230	314	260	333	583	190	215	596	70	51	134	163	200	259	143	141	230	168	39	178	56	263	69	109
250	10484	14973	5770	7495	2928	1236	2273	998	851	603	326	118	717	586	391	904	331	154	160	475	109	515	123	395	149	64	176	246	116	57	266	480	131	47	364	94	42	205	136	89	300	98	59	133	107	27	24	115	98
251	20388	27643	41477	7074	5036	3842	8334	1578	2912	1750	1713	169	5887	1978	1343	1270	1306	1256	634	469	241	749	330	1218	1098	326	534	549	314	140	903	1103	789	169	297	197	656	608	315	254	328	36	180	324	14	111	17	175	337
252	9522	7692	2106	3656	2250	1336	1275	1217	959	1441	991	727	210	393	284	295	408	470	541	205	249	283	347	269	594	303	311	249	179	136	264	271	337	141	121	76	222	233	151	140	84	3	115	51	9	108	19	66	83
253	157326	122453	48991	49111	20158	15380	12807	4220	7062	3958	2933	822	8441	3616	4861	5326	4384	2508	1602	2493	1260	7183	1211	2585	526	883	1089	1622	1386	506	1777	1466	930	917	2135	1012	828	906	627	534	1028	149	545	979	25	341	124	954	409
254	8548	4759	5629	1784	1563	566	2286	391	1061	910	454	47	902	292	473	205	423	305	102	106	74	193	80	257	744	60	69	100	75	26	359	788	495	33	134	31	115	482	58	65	80	9	56	116	5	26	10	80	105
255	91207	39146	23939	22437	10943	8055	10678	6720	5525	6096	5821	1752	1542	3142	2219	2069	2826	3987	2863	1228	1620	3442	1433	1431	1442	2273	1275	1312	964	574	1083	1063	1219	579	567	547	1317	1017	430	654	371	121	549	389	45	432	104	449	569
256	32844	12498	9759	4728	2855	819	3862	699	1607	1746	1005	178	1672	939	622	628	701	419	765	219	279	191	284	605	1093	168	187	225	146	109	348	1286	745	120	191	56	252	701	304	159	154	2	118	183	6	40	20	219	200
257	7921	5266	8232	1384	2081	935	2774	405	1051	630	473	45	1811	405	541	292	410	246	224	88	57	84	86	308	499	67	121	124	68	25	341	475	289	52	115	48	136	336	110	56	99	16	84	121	8	32	7	94	129
258	10730	6100	1450	2717	1820	490	1337	546	900	2241	673	1146	72	202	147	193	535	279	203	285	255	98	133	241	934	180	277	135	131	156	226	582	390	50	45	49	183	384	189	76	80	78	122	35	92	25	94	80	131
259	949681	432537	191754	151379	90559	137299	57660	38080	24335	30224	31184	3855	17571	14554	21388	19447	22014	15721	22888	10620	15315	5689	27268	12742	1972	11450	9012	10511	6730	2636	5524	3881	2261	12969	9075	9494	7239	2141	2023	3342	4342	148	3534	3102	113	6593	118	2181	1584
260	128608	87297	5605	26004	21820	3330	7439	4821	3702	5748	8150	17316	161	1027	1055	1979	3344	871	1519	5903	6016	1243	2450	2673	7840	2987	2024	1800	2240	2107	912	211	1103	240	75	504	254	334	983	372	530	1137	644	123	1064	214	1401	241	551
261	28757	31550	4106	14312	5908	1542	2062	2214	1416	8680	2675	7050	147	318	310	897	454	2064	556	8713	1869	713	568	875	809	299	671	544	761	1073	717	965	1261	275	191	238	237	716	770	308	452	440	409	64	398	140	219	102	157
262	79733	66340	29276	22742	21603	8209	14322	6729	4034	4314	4872	605	3047	4964	5056	3982	4280	1563	1629	967	3388	2279	2436	2135	656	1767	1448	1829	1155	845	555	489	541	884	1203	1048	706	376	477	553	400	29	605	352	66	689	130	580	507
263	19786	12457	1650	5630	4856	1526	2053	2126	2344	2081	2565	5489	68	237	249	359	623	302	548	1996	1139	1010	579	718	1519	934	462	447	713	717	195	48	481	87	61	225	204	176	347	175	120	854	245	27	835	53	630	58	114
264	46226	43451	3305	17981	17891	3553	6928	4149	2721	5540	3620	8794	207	519	1197	1583	2004	481	1845	4376	1938	2851	1770	1293	5255	1541	1223	1220	1470	1484	915	161	1928	200	208	480	139	338	1015	464	262	1140	689	131	1081	209	1240	203	328
265	54505	78579	39395	18093	7821	12889	6899	2944	2669	3228	6094	388	3023	1896	1591	4007	2219	1756	2327	1033	1172	1003	1376	1193	579	1381	1061	1036	552	187	747	1002	766	764	338	616	994	584	389	439	509	37	274	441	2	216	45	325	578
266	58144	85001	25287	35368	23024	5288	15432	6365	4171	6624	9332	3033	2115	5778	4096	4574	6497	1804	1989	3066	3810	1165	2214	2399	4135	2684	1145	1627	1683	805	788	1120	1533	468	447	902	702	819	816	579	501	583	691	332	1356	342	332	429	664
267	40147	35870	13617	14881	8603	13907	5250	4584	1994	2400	2878	315	1030	1777	1426	1488	1573	1711	2209	760	1095	1898	1317	1011	250	1252	763	741	523	433	455	691	310	597	308	562	426	448	312	491	341	12	283	315	4	340	29	273	214
268	53152	21401	5347	6370	6559	3710	5743	1670	1862	1317	1593	740	745	925	896	1234	944	754	1245	881	825	403	703	689	523	452	497	486	336	374	320	374	580	439	142	327	233	425	262	199	360	190	206	188	37	127	35	200	233
269	37176	12578	10186	6203	4077	5112	5224	3758	2659	2785	3971	429	604	2260	937	789	1273	1409	1662	568	776	2609	620	676	859	1175	442	524	382	225	421	902	802	347	247	232	407	1096	344	445	177	106	346	253	73	139	37	228	250
270	26248	22694	16512	6068	6505	4425	6265	1369	1861	1066	1441	234	2654	1177	1645	1730	1209	675	693	425	290	1530	493	585	624	153	388	519	272	77	349	549	457	268	319	232	224	377	155	141	252	7	142	196	9	100	14	269	221
271	104516	75519	88067	19411	17001	23866	12641	5826	4131	5406	5369	446	7863	2994	4273	4238	3146	3391	3445	1166	1670	2587	2857	1754	600	794	1452	1489	871	256	1265	1454	837	1414	1087	1132	990	1278	614	609	720	17	546	825	1	802	79	522	546
272	70456	47144	26821	14292	8222	7202	8008	3130	3527	2753	2839	664	3202	1683	1961	2890	2042	1690	1857	889	1021	974	1089	1106	659	823	775	857	569	259	922	926	737	549	484	362	585	645	332	372	394	92	318	403	29	177	60	327	302
273	49746	42212	48805	12013	6714	18932	6084	5327	2929	3324	3044	115	3021	1490	2170	2245	1160	2200	2266	619	840	4995	943	1084	330	501	555	862	515	114	816	965	508	577	417	372	301	456	135	614	348	8	352	614	2	350	33	399	144
274	75227	31688	26079	9128	10092	9253	8285	4590	3509	2172	2579	399	2798	2371	2983	1750	1552	1629	1124	427	823	2391	885	1029	704	545	661	814	525	292	599	609	563	484	680	321	479	478	257	337	343	1	308	420	0	264	22	420	285
275	257504	107198	36155	39814	21491	38480	15824	16824	13750	4668	9282	2744	4131	6549	4801	5506	3821	4886	5531	3773	3243	5636	3437	2174	1927	4275	2248	2940	2638	1401	1613	789	1510	1455	1851	1485	1388	928	773	1213	525	1251	894	456	927	826	263	935	461
276	30016	19668	739	4604	2465	879	1192	871	1036	472	994	2046	40	414	242	372	108	32	142	142	359	515	204	213	3084	247	379	253	188	553	227	50	119	7	11	37	57	50	96	130	12	33	110	26	3	32	168	77	153
277	5848	10327	942	3275	934	1036	783	1017	921	619	964	1643	34	61	140	265	104	158	342	476	198	431	220	126	1175	210	236	200	186	259	245	31	319	22	22	34	60	38	120	119	57	69	66	25	19	40	36	41	61
278	144546	59469	35798	24914	22390	9920	15464	8151	7662	7064	5910	1121	3530	4761	6570	2745	4074	3884	2096	1077	2255	3847	1674	2051	1395	2241	1704	2082	1300	507	1251	1635	997	1097	1599	587	1007	1222	680	876	580	37	684	675	61	472	60	747	497
279	315529	206837	106957	76022	32482	71762	27104	25713	15170	22042	33154	2133	5572	8860	8050	11713	7147	13497	12537	3259	6081	1360	9706	3468	2826	7321	3430	5398	3574	820	4497	2420	4343	4084	2528	2906	4216	2145	1309	2810	1423	32	1724	1210	22	2511	35	996	1187
280	70907	64240	75093	19529	9800	31851	10893	7723	4353	5000	9915	383	4142	1015	2917	4373	2416	4043	5992	1685	1524	494	3274	1416	1015	1606	1271	1657	909	225	2215	1164	1481	1118	569	1058	1743	842	322	898	480	13	695	519	5	780	19	414	362
281	102280	106585	8091	33862	14478	4532	7652	6364	6933	3285	9094	18123	179	360	486	2925	2471	624	1588	5372	2951	669	1586	1824	5364	2679	2262	1387	2822	1757	826	267	1095	159	58	528	354	312	903	653	150	3246	443	75	2384	121	1642	352	578
282	19972	21078	3896	10059	2182	1901	2027	1731	1831	2139	1592	1566	234	623	349	736	645	1513	488	270	320	754	256	383	416	303	524	342	282	187	531	495	367	217	252	135	347	330	131	202	137	7	154	148	5	137	27	121	131
283	4523	5246	797	1760	596	760	257	701	613	770	516	1225	15	60	87	177	77	132	261	495	131	95	116	85	89	87	167	113	85	159	148	11	109	18	14	76	103	51	65	86	44	158	62	28	18	32	60	29	37
284	78337	70040	16851	36489	5941	23431	4353	5758	2229	9183	3835	3540	297	2195	935	1721	2279	5524	3469	1347	1842	414	2028	1145	281	1430	1501	1090	708	639	1962	1153	649	976	276	882	804	673	495	779	261	23	495	463	8	785	34	337	201
285	46166	33845	3408	14768	10351	3864	3890	3849	4564	2753	6220	4201	135	810	1032	1082	1098	400	619	754	1738	5335	753	715	5629	2101	1056	1003	1042	1705	437	200	873	81	63	296	206	260	544	411	78	200	301	134	414	106	249	253	331
286	13113	1461	798	623	1050	815	1404	973	3950	1814	498	5819	4	68	33	81	351	41	268	1393	657	97	248	694	333	77	550	89	1413	193	53	4	148	72	12	167	52	227	220	112	50	1745	210	3	2115	5	3666	21	74
287	702092	644599	59153	240483	145783	45816	41521	35566	30237	40564	46816	92765	3803	8309	16048	13899	21333	8572	10942	10073	21537	28909	13662	11167	21118	16192	18181	12260	13002	17130	6728	4331	4032	3359	1345	4195	2205	1967	6258	3861	2787	3819	3297	2076	5838	1769	5631	2825	4069
288	687836	608087	143925	237001	205943	103372	101716	32996	30411	20127	15634	7221	22968	38923	40150	30291	24143	13234	9098	8602	7200	81271	12039	11807	2138	6820	13557	12070	8223	6987	8026	3496	1555	10703	10226	9036	4366	2563	3229	2302	5913	247	2812	6085	257	3494	261	6461	2362
289	224857	215333	8751	75078	38815	6655	13222	10175	5873	11082	9675	33758	500	1303	1423	4673	3355	2397	2040	8934	5091	1725	2070	3109	5910	2650	2725	2300	3790	5261	2798	857	2576	733	828	765	461	692	2344	937	1006	2626	1093	255	2737	262	1213	745	845
290	15063	33034	2767	12779	2278	1844	1479	1829	1342	2027	2364	4988	133	247	204	749	252	1402	574	1430	388	1448	324	344	1337	385	441	367	419	738	604	213	539	50	101	90	197	161	258	189	261	113	148	40	60	115	46	102	120
291	6339	7112	607	1692	971	563	1282	386	584	775	560	1158	44	79	107	135	131	141	216	151	76	78	99	94	1471	156	144	108	72	183	185	224	437	14	20	20	46	132	100	53	57	64	46	31	48	22	42	58	107
292	20149	14939	1770	5890	2362	2122	1124	1127	1424	1101	1707	2281	176	380	272	236	315	614	464	160	358	185	265	183	1005	538	330	290	251	226	234	111	336	111	195	75	144	156	158	113	43	10	86	60	23	84	23	70	77
293	442860	425028	27551	142571	95292	28406	24144	21344	21228	16436	32619	36518	2422	7435	9759	10510	12593	5020	6084	5366	14523	29687	9952	5693	13850	9701	11197	6869	7030	13825	3612	1418	2351	762	1294	2957	1978	1075	2801	1980	1166	299	1732	1265	261	1353	394	1986	2352
294	415214	183776	81953	74034	65531	31899	40039	17534	15792	12221	12456	3698	13813	18934	18481	8282	13665	4763	4203	3898	8144	8558	4500	5607	2807	3060	3270	5372	2841	2507	3419	2591	1767	3187	5554	2024	1480	1629	1513	1273	2285	190	1812	1944	286	1193	482	1940	908
295	25086	18191	2614	8964	3558	1106	1959	1277	2183	1708	1282	2483	242	502	241	473	512	454	386	771	455	1481	221	413	674	223	523	297	354	461	307	189	388	90	121	99	163	370	348	165	154	271	166	96	722	54	120	136	161
296	29051	16448	7489	6645	3601	7409	2662	2807	1925	1242	3588	412	642	2051	1024	1296	1082	1274	2270	188	684	635	1149	266	379	1255	446	479	242	175	382	146	674	360	111	265	397	324	228	350	169	7	149	140	4	137	7	179	97
297	96660	76254	11506	48766	14544	3971	7080	4234	4645	8731	2823	6556	644	2314	1327	2057	1989	3111	1198	1738	1657	1640	964	1533	1471	1360	1524	1532	1095	1211	1439	1281	1264	940	1037	556	527	1161	893	370	753	78	658	575	297	381	70	643	312
298	19396	13720	2263	6044	3659	1164	2030	1143	2157	2025	1506	1758	349	330	395	407	411	422	381	258	335	223	264	243	2323	376	507	319	355	260	246	196	497	74	69	72	184	283	245	157	48	37	163	67	38	60	78	123	168
299	10320	5777	2662	2538	1889	442	2578	551	1113	1075	927	272	461	656	385	473	215	100	331	89	141	83	129	122	3216	182	180	194	116	97	171	252	535	40	53	26	142	314	85	94	41	1	68	69	6	15	15	73	125
300	31786	15756	2331	6330	4913	1582	1681	2691	2825	1865	2869	1956	179	776	713	357	433	603	525	234	718	371	470	312	2736	1032	490	469	403	488	352	116	550	86	142	56	323	198	226	259	91	19	144	56	27	104	35	137	132
301	14267	6566	1053	3114	1522	1105	735	1178	2298	975	1075	1763	84	491	124	237	134	238	326	403	443	394	175	235	610	187	286	203	402	266	141	20	298	101	25	63	135	161	147	117	62	356	143	20	165	17	421	25	57
302	22716	16593	4895	6903	3137	1209	3951	1304	1880	1817	1306	342	1620	1079	850	846	731	367	597	386	345	551	360	497	3075	282	422	537	214	171	819	721	995	140	351	71	203	640	221	167	296	28	194	152	44	60	104	229	223
303	768965	403192	183696	134108	65834	75337	49056	16513	18262	16256	14510	2636	20924	18977	17212	20419	17847	8241	3973	5798	5455	10656	5363	8352	1684	3589	5874	6645	5160	2374	5617	3483	1822	5752	6382	6377	2505	1952	2414	2613	4680	49	2645	3730	77	2480	108	2231	1168
304	26367	11439	2945	5627	2911	2214	1369	1731	2241	1754	2609	1037	542	708	519	388	495	1038	1292	176	515	294	555	239	1265	931	380	434	278	259	311	238	621	147	135	94	351	475	268	313	62	11	169	68	11	89	42	106	129
305	8424	7569	602	2742	1716	550	878	860	1326	1031	1156	2225	38	337	213	226	182	149	207	228	367	44	147	182	1810	246	173	233	212	345	129	31	258	28	18	45	90	118	207	141	51	124	105	9	77	23	142	37	61
306	803070	304672	55572	189898	115198	24294	60216	44375	20304	30761	64622	18945	8013	7342	18775	13271	23252	13286	8128	8644	29449	6634	12398	8383	12714	18626	10696	8048	8292	3987	4298	4568	9082	1012	6591	4235	813	3760	4874	4712	729	113	1966	2084	62	3334	240	2533	1854
307	21933	22202	2365	7526	4560	2448	2542	2712	2614	1679	3681	3938	150	977	797	947	629	681	538	545	1213	437	369	422	2726	974	630	665	598	720	447	96	785	186	59	137	219	213	269	380	171	124	245	79	111	103	141	88	219
308	220214	182100	14524	67280	35524	17230	10358	23289	16234	19725	15572	35873	1122	1636	2470	6036	2672	5610	5856	15871	9265	9585	3780	4140	4393	3234	3802	4540	5657	7607	3208	820	3636	1957	779	1878	1186	992	3354	1954	1685	3064	2138	374	1451	829	1894	816	822
309	425552	128587	30363	63741	37223	49276	12775	15909	18073	22200	18431	14358	2272	5884	5269	3844	5938	8282	9408	2445	8437	2961	7386	2748	2584	5368	4298	4169	3136	3336	2134	934	2591	2597	1763	1917	2710	1377	2187	1814	706	153	1653	751	239	1699	166	904	843
310	196939	96073	14349	39443	25728	14887	10075	8792	22022	14246	7740	18346	1738	2063	1626	2714	3593	3919	4893	5895	4041	3917	3085	3486	5373	1833	3081	1893	3431	3727	1655	1008	3174	1414	880	1219	1558	2367	2226	967	818	4418	1179	301	9076	314	2167	680	856
311	122097	48553	8947	19805	14232	4104	5158	4192	6015	6508	3424	7357	1333	429	1181	1149	1514	1617	2301	1523	1575	532	1347	1289	2606	704	1366	995	984	1394	1191	569	1165	440	319	183	742	618	814	479	326	360	410	141	129	173	138	401	458
312	4714	5267	713	1993	1357	444	1029	756	932	814	746	2011	23	82	54	147	140	124	187	866	298	139	130	264	915	139	194	150	312	175	114	12	170	20	12	36	70	99	136	81	53	458	135	14	506	20	341	37	56
313	20453	18313	1975	8794	3816	996	1859	1511	1197	2710	1681	2533	64	197	215	617	311	538	614	1947	790	540	362	529	1096	238	445	359	660	469	443	156	667	66	37	107	192	234	306	181	193	368	189	22	474	48	179	83	109
314	40471	23210	5262	9010	5523	3039	3217	2868	3537	4422	4083	2454	1068	1328	867	697	885	1300	1654	203	841	484	857	461	2839	706	924	697	423	371	543	351	1154	206	150	98	782	552	352	413	95	17	254	166	27	116	41	168	296
315	217971	148854	51937	80117	20883	40064	17215	9453	15152	20718	12810	19093	1903	3659	3887	3778	6757	7930	5073	2716	4754	2790	2878	3726	1399	4462	4032	3160	2001	1710	2815	2766	4086	1639	1129	1964	4079	2765	1864	2128	670	22	1546	1187	10	665	65	941	745
316	32737	17213	3123	6903	3324	2502	2817	3049	3022	4239	1992	7855	247	216	405	616	677	793	981	4867	1216	1360	811	749	760	472	834	497	856	442	471	134	852	200	123	272	306	391	674	282	211	1372	274	70	233	96	121	115	162
317	157983	82145	27962	34867	22633	19957	11695	14249	9114	13189	13220	5868	1261	5200	4610	2525	3386	5366	4741	1031	3813	4900	3745	1530	1651	2475	2410	2310	1757	2521	2458	907	1785	977	965	913	2376	1442	978	1304	383	9	1026	741	15	838	30	640	632
318	229236	153771	47909	53109	31720	23514	23277	11879	10582	6565	7451	1003	6747	5055	7621	7831	5836	2797	2391	3428	4088	2174	2140	3622	1310	2380	2628	3063	2906	1704	3064	1316	1182	2148	3140	1794	1165	987	669	1177	1637	107	1204	1696	129	776	267	986	558
319	1165	2211	930	765	378	462	316	595	218	220	766	72	19	164	101	173	237	53	813	114	88	58	412	39	70	237	56	85	36	54	67	5	119	32	6	51	70	19	28	69	4	22	25	13	0	31	38	9	10
320	163138	126786	7022	40185	32295	9168	9387	8736	9235	6260	10149	11708	359	1336	2354	3299	2241	1194	1434	2211	4845	2257	2223	2208	9727	3139	3611	2527	3041	5671	1219	338	1144	187	214	707	545	481	946	860	227	1042	892	348	1147	285	2176	626	1003
321	114761	45797	27399	19359	15830	13524	10773	8378	6918	5478	7047	1264	2628	3862	3603	2769	3061	2961	3705	879	2366	2102	2498	1369	1625	2624	1466	1518	1255	721	1357	652	1077	1341	744	761	1192	771	466	765	429	45	698	564	24	631	137	535	313
322	352906	87799	46985	37499	28517	46174	20913	16449	20501	9896	12021	2414	4303	7622	6466	6691	6563	6714	6171	2236	3065	1303	4315	3314	1914	2223	2778	2912	3174	1093	2636	1416	1778	2488	1776	2441	1949	1342	846	1484	1031	2960	1138	990	2932	1430	1478	901	514
323	205582	79584	13725	31944	27307	13564	8613	13022	10664	9163	9648	4862	1399	2784	4066	1975	2548	4443	4028	927	2997	856	3198	1574	2906	1898	2731	2511	2037	2601	1473	568	1025	1012	913	540	2252	881	676	1271	340	171	822	382	170	1032	180	541	535
324	309742	118588	74404	57973	30631	46183	19942	18046	10224	10584	20596	2243	7709	5825	10058	5688	8053	7375	9460	2607	5280	4619	6763	3678	2733	5682	3020	3909	1843	556	3630	3485	2114	2141	2572	1589	2137	1622	1078	1763	1235	62	1550	1097	88	1610	30	1023	652
325	138192	97459	23434	52532	26895	11270	10830	9546	11123	18987	13169	20456	2178	2493	3437	1989	4962	5859	3611	1754	4618	5761	2593	2291	7505	3410	3121	2774	1871	2212	2262	2015	3177	1079	1620	625	1623	1978	1782	1103	449	205	1079	554	135	491	84	823	877
326	212075	87845	35015	44295	24035	35758	12558	12445	8244	6091	5773	2683	3931	5586	5304	3607	4560	4152	3826	2389	3167	3205	2888	2641	490	3170	1845	2649	1549	1122	1561	979	479	2018	2210	1112	970	829	653	924	842	437	864	970	478	821	118	922	279
327	43257	47734	2748	17291	13767	4000	6259	5072	8099	5061	3630	16322	207	834	875	1218	985	1118	1040	2626	2554	2693	953	1352	5741	731	1220	1134	1849	2364	716	161	1062	352	288	292	397	508	1049	593	342	1995	589	113	3527	124	2410	254	495
328	241369	147854	18376	65741	25114	74857	5549	9578	10933	20091	9864	22194	1491	1886	2383	2667	3148	6008	5754	7115	5643	5831	3896	2347	910	2184	2567	2697	2333	3185	3156	2141	2198	2438	1646	1422	1300	1504	2324	1472	1559	895	1258	680	666	605	230	680	476
329	462510	175492	136179	68610	51509	88669	32613	27002	20829	12313	15006	4325	13936	13489	8728	12819	12120	10176	14226	12385	5983	4559	9907	6711	1496	7045	6008	4626	5694	1494	2811	2119	1737	4581	2805	5939	2594	1707	1843	1910	1957	13128	1860	1593	4512	2471	2078	1609	771
330	512058	404133	75630	148677	98967	42484	47361	30965	36969	34542	22381	29154	6929	12984	15484	12357	16890	11601	5974	5512	15950	5472	6906	9380	4719	6654	12014	9428	8022	6789	5719	3222	3915	2983	5450	3515	3456	2696	2944	2919	1681	2128	2330	1958	5159	2685	2319	2641	3092
331	19789	10830	4610	4864	3448	2113	2258	2085	1536	907	2209	270	484	1294	1020	778	527	387	534	145	502	524	372	296	803	858	290	340	320	157	234	166	244	142	202	133	222	189	71	174	51	8	96	73	9	96	21	113	78
332	242751	170165	15767	64788	46861	13981	14045	15304	15300	12380	19399	18684	999	5404	5835	5650	6720	3178	3183	4884	8797	5488	4186	3091	9900	8000	4350	4431	4310	5095	1824	701	2400	438	574	1456	809	752	1883	1245	646	930	1162	583	1848	830	569	1140	1121
333	571021	317548	111264	116973	65487	66832	41453	17615	17242	18742	16094	5221	13230	17255	14694	12420	14069	9949	5371	9460	9216	4083	6505	8964	1479	4601	6059	7902	5072	2761	5116	2952	2220	5366	6472	3578	3134	1835	2042	2208	2777	364	2811	1949	126	2604	527	2000	1115
334	141642	114845	13510	42119	31098	10868	19113	12214	28585	14793	5257	28311	340	948	994	2785	2387	2242	1600	19493	6536	1489	1531	11108	2372	1343	4879	2039	11975	3571	1266	410	1572	1474	492	1690	885	1825	3749	926	1583	22788	2337	206	43005	203	21100	493	1180
335	338651	129534	76022	56723	40774	45725	26343	17846	12527	14124	10584	1055	7380	11102	9499	7027	8129	4977	3433	2986	6195	6211	3176	5441	1026	6799	2520	2961	3164	851	3095	2982	1253	2192	3874	2068	999	1742	828	1625	1934	44	1148	2295	53	1378	143	1074	725
336	53632	73483	10711	27411	11434	7670	12626	10361	8422	13754	8753	16004	152	761	1518	2241	1436	2015	3087	7871	2758	3030	1855	1904	6643	2521	2079	1868	2319	2272	1995	610	3841	283	112	619	665	868	1818	1185	442	1318	1258	201	667	290	734	384	891
337	99510	32292	13850	11542	7595	12068	6279	4541	4989	2688	2762	1114	799	1881	1277	2194	1211	2549	1605	736	1457	382	942	1133	343	1256	975	899	927	340	511	257	284	536	354	653	584	375	192	400	208	885	355	291	1481	323	342	259	169
338	199072	120281	20609	64237	31421	24929	7837	16381	11209	22067	14482	20438	1528	2395	2719	4429	3556	6163	6831	2726	5806	3869	4138	1945	3185	5491	3155	3791	2578	6034	1747	769	2128	1536	633	1205	2268	1067	2037	1573	380	641	1330	340	748	401	546	801	904
339	178642	81045	68210	33180	34434	25982	22701	14566	12075	9652	7247	1071	5812	9337	9301	5610	5330	3664	2955	1295	2679	2004	2903	3390	1068	1390	2812	2944	2141	1099	2414	1157	845	2285	2360	1828	1920	1029	657	1037	815	46	1115	1260	48	1272	80	890	510
340	23754	14576	11055	6752	7168	3047	5448	2184	3552	1483	1778	116	2235	1560	1912	1091	1157	512	594	201	219	1137	266	571	902	403	332	520	321	161	464	443	489	210	471	231	244	516	219	162	212	5	189	236	6	90	10	386	174
341	61469	70873	9809	23446	13609	4300	12327	9654	6014	3497	9776	24029	175	652	1086	1877	937	311	1188	6364	3790	4916	1435	2157	13638	1602	2855	1769	2648	1396	1199	128	1156	97	34	313	392	324	1202	1157	106	4765	829	107	247	130	732	214	579
342	89342	69611	47313	27434	12372	34943	11391	6572	5573	4966	7160	486	3684	5018	3850	3792	3124	3501	2994	1100	1641	910	1741	1604	923	1212	1264	1750	717	347	1855	1923	961	1213	1211	645	824	1006	727	862	843	33	619	949	31	485	34	682	323
343	175925	95583	10664	32962	29905	11812	8541	10171	16143	15406	11325	15882	1350	2112	3580	2261	4029	3768	2537	2054	5823	1602	2824	2460	7535	2533	3247	2719	2507	4386	1500	720	1701	937	1360	647	1311	869	1378	1027	469	545	1360	407	2010	588	639	621	819
344	28458	28946	6815	13242	4710	10300	4313	2166	2108	1664	2206	518	530	774	706	1299	787	923	1601	657	536	2186	478	643	396	692	346	522	318	191	759	578	548	328	303	201	343	467	324	304	421	17	269	237	12	130	9	275	137
345	13786	11704	2236	4741	3640	1593	1912	2099	3530	4077	1760	4417	90	218	203	406	241	617	494	1250	634	1965	318	699	701	313	640	345	901	897	326	85	545	80	55	114	399	602	289	275	209	1097	288	11	1299	63	1085	94	200
346	454269	432899	31584	148816	86486	54628	13656	18016	15199	23658	16733	21664	5758	3276	6691	8116	8440	9770	7180	10836	15571	6863	9379	5892	1412	3942	6809	7543	6653	10051	4997	2318	2126	5531	6521	2871	2239	1273	3450	2415	3106	130	2035	1192	111	2077	399	1424	1089
347	179237	46320	35464	19904	13003	19231	9982	8850	8811	4340	5681	1354	1621	4948	1768	2617	2378	5835	4071	2025	2627	2718	2086	1590	578	2382	1597	1549	1763	642	1240	689	631	1124	523	992	916	1124	595	813	387	1441	663	414	1126	523	588	509	320
348	863863	814817	70542	276740	191701	41335	73763	39111	50330	44022	61682	121436	4328	9532	11969	19359	32741	11922	6821	24223	29814	27590	9424	19418	23647	20710	19963	12355	22097	20033	9114	4949	9590	2144	3199	7299	4107	3907	8609	4017	3808	13311	4472	1953	24279	2474	9729	3097	4916
349	117326	49372	28277	22054	18403	7290	10487	8741	6569	8767	9062	1772	2356	6292	5231	3299	4880	2678	1352	850	3211	2345	1462	1778	2209	2452	1275	2012	1488	618	1153	1387	1685	364	785	720	952	1153	603	703	302	4	730	440	21	382	28	609	510
350	79259	98506	19072	25298	13559	7227	10478	5003	2558	2189	2588	424	3737	2611	3751	4517	2064	1316	892	791	985	147	870	1093	597	819	1248	1361	812	488	1067	500	356	810	1407	752	262	359	304	414	582	14	399	577	13	225	132	557	413
351	323057	86952	14863	28215	18100	23743	28024	27198	39660	10979	13297	88456	812	408	2439	2384	5446	1537	4602	56757	17156	1169	5515	7736	8650	3382	6818	2177	11398	3387	1558	148	1419	2201	705	3744	875	1933	2285	1814	1210	21173	1860	278	19092	317	13298	468	722
352	10484	4325	1599	2243	1177	568	3816	1061	753	999	543	7012	39	293	88	364	534	220	349	4230	327	477	387	243	310	145	358	134	549	233	240	70	464	76	5	149	133	404	438	135	262	806	275	32	67	61	170	51	76
353	30694	18139	4313	8476	4645	3248	2469	3763	4538	6784	2819	5125	138	498	440	630	454	1281	1060	2378	1336	868	588	971	772	668	1125	564	1217	646	796	184	1008	166	69	282	605	579	381	390	278	1153	343	78	944	85	1356	99	246
354	103995	68731	37100	29806	20139	17643	14997	12900	8916	6942	6729	1789	2569	5237	4016	4600	3331	5510	4939	952	2894	1244	3044	1938	1066	3553	2271	2062	1872	771	1342	503	851	1326	706	1249	1764	661	285	996	321	327	758	608	264	921	143	600	404
355	13419	11299	1130	5116	3860	834	1456	1175	1566	1530	1327	2307	41	456	369	366	132	43	136	116	612	216	245	378	5719	437	469	397	306	501	162	13	287	12	26	30	123	128	153	143	13	29	157	55	6	25	64	112	223
356	219062	73348	23735	25963	25224	18080	16512	12043	9792	5710	6127	2360	2292	5695	5915	4324	3776	3261	3519	1165	3245	836	3232	2275	1449	2257	2304	2335	2007	1379	1392	524	614	1547	1153	1244	1439	642	340	936	355	287	844	644	157	847	158	542	503
357	627338	521699	46528	222150	135424	28634	42201	39133	31425	46517	40110	125714	979	3939	4268	13953	13634	10145	7643	21859	22370	8986	8133	12930	14289	10787	13746	10071	15377	22059	5328	1311	5911	2090	1400	4445	2877	1588	4280	3772	2358	13443	4489	970	12099	1209	10186	1616	2453
358	317391	180344	161626	86011	35673	43201	33948	12174	18315	10883	14891	4183	15510	13787	9736	16650	13835	5598	5099	5837	5013	5818	3171	4534	2997	3402	2584	3987	3670	1274	3579	3925	3213	2840	2641	2665	2546	2211	1444	1634	2194	1429	1800	1646	2861	871	1047	1282	807
359	120653	60755	7649	23058	20098	9441	5378	9855	13626	8022	8781	20050	475	1544	2232	2019	1782	1923	2492	1585	3801	1466	2402	1717	7631	2729	2345	2036	2269	3698	1461	332	854	520	400	595	1572	659	892	961	237	2008	933	263	2940	496	1725	417	480
360	617409	446080	145691	161025	94702	116318	52702	34512	18554	20793	31625	5414	22915	31707	20492	17022	22002	12426	11300	7837	13955	9444	11730	9105	2385	12468	5553	7901	5817	2502	7356	5815	2654	8359	9526	4506	2071	2771	2721	2822	4383	651	2530	3813	468	3305	214	2406	1781
361	435925	359904	33687	149939	100437	30945	28393	26549	28049	33882	22987	65790	5801	6231	7489	8248	10691	7336	6802	10361	11997	17308	6650	7352	13771	4762	10533	7471	6364	12574	4628	2677	4685	3568	3791	2388	2601	2291	4186	2734	2533	2330	3181	1221	4382	1162	1592	2237	2541
362	78839	34894	17820	10036	10807	4249	7734	4183	3688	1295	5842	398	1530	2510	3339	1979	1821	383	632	233	870	750	911	852	3121	1506	859	937	623	365	510	403	409	125	153	189	390	332	174	439	100	1	218	247	7	155	50	407	337
363	4575	1502	327	730	927	262	317	333	672	405	739	434	8	151	87	45	36	13	41	44	97	72	82	43	2219	128	79	91	75	83	29	11	106	5	3	10	41	43	36	50	1	23	39	10	4	9	8	35	29
364	66261	47245	7600	21005	11035	2841	3270	3489	4541	8255	6231	11372	872	432	868	1198	1522	1935	1443	1396	2132	1026	1022	995	3720	1160	1230	1061	943	1234	796	728	1426	450	451	300	536	649	883	491	320	37	468	151	46	156	25	256	388
365	314896	181926	105749	46135	37885	67925	25760	13188	10781	7191	9406	791	12744	9423	8618	10768	6165	4634	4620	2057	2093	3852	4347	2996	821	2560	2348	3276	2559	457	2329	1849	899	3254	2919	2700	882	1046	855	1099	1726	126	837	1480	88	1094	54	1411	727
366	20011	20419	2459	6759	4604	1756	2828	1563	3363	3702	1039	4071	83	405	190	506	333	455	353	1400	474	642	237	998	785	126	731	331	963	656	438	233	648	109	48	116	299	637	387	210	315	1583	279	41	1413	41	1523	88	287
367	91169	71034	14833	27005	14934	7907	9446	5060	4039	2641	3167	1270	2714	3036	3053	3853	2406	1430	1256	878	1977	1497	1164	1425	1159	973	1720	1454	907	829	767	569	476	662	1030	674	479	495	313	408	326	100	365	302	113	266	179	472	515
368	113679	59715	10078	26712	18002	4180	9973	4076	6869	7118	3528	5397	1032	1858	1820	1920	1557	1364	805	1266	1803	1371	752	2021	4268	1358	2144	1616	1663	957	1130	736	1681	409	559	476	488	788	654	401	439	833	455	519	1908	281	847	575	401
369	269758	87309	56389	42389	37967	27764	23895	13635	17252	10217	8080	1304	6003	9825	9738	5954	6162	4681	3376	1816	2750	3331	2482	3196	1565	3901	2814	3544	2101	1248	2329	1933	1627	1824	2795	1560	1900	2154	1171	1226	1046	19	1335	1202	18	652	85	1410	671
370	33165	14718	12495	6540	4947	8752	4013	3135	2504	1916	2434	460	519	1664	1055	957	671	2149	1711	220	428	504	682	395	198	1061	576	401	316	229	721	547	375	404	107	246	384	425	190	312	172	13	191	321	2	278	6	254	127
371	211563	415382	308602	89978	93338	103833	71581	23422	16216	19358	19128	1109	30454	23460	23902	23294	17977	8275	7189	5245	6984	10046	7519	9898	1438	4378	5391	7111	4978	2382	6706	4401	2322	6877	5692	7101	2580	1945	2352	2601	4100	34	3103	4201	19	3008	70	2589	1922
372	305288	186281	37516	81342	50238	41653	10090	19912	15300	37745	27419	27623	2434	5049	5720	5140	6547	12424	12022	3177	9536	3919	7021	3197	6819	10319	4942	4497	4998	6643	3033	2528	4466	3087	2695	2204	2382	1424	2276	1759	923	84	1535	796	36	1675	124	1288	1025
373	18085	11552	6419	4023	1968	2065	2852	1027	1397	1185	1400	203	651	990	541	969	496	682	564	188	220	731	223	228	543	271	230	221	117	74	302	477	577	120	49	86	257	454	95	190	127	5	118	115	0	58	6	109	155
374	46117	77081	38097	16420	11379	3610	14380	5248	2663	4275	5815	3841	4059	2270	2147	5384	2355	1578	1856	3547	1069	2299	1472	1392	3887	590	529	1015	905	528	1845	1045	1446	397	641	605	653	686	603	673	645	337	579	298	471	320	171	235	498
375	239488	163010	19358	68171	44032	10181	31511	21455	20476	17206	12330	83075	193	946	2403	5523	3150	1888	2639	30402	12581	3964	2813	9265	9891	1653	6137	3151	12769	6098	2093	589	2357	813	280	1609	639	1180	3354	1736	1093	15486	2423	330	9872	349	17757	600	1385
376	461365	190649	99810	88014	52307	74365	38838	25958	25585	21887	21117	3668	7002	14777	13736	10946	11057	14237	7979	5306	9790	19804	7149	7129	2537	8900	4507	6866	5693	2347	5630	4287	2964	4499	4746	4085	3772	3393	1721	2722	2571	65	2710	2343	135	3123	246	1463	979
377	159972	132930	102362	25974	20575	32557	25640	8321	9473	5776	10415	446	8138	4830	7233	6372	6744	3603	5004	1856	2192	3963	3951	3660	1219	1846	2020	2619	1542	650	2886	1477	1138	2010	1776	1830	2065	1132	768	916	952	29	995	1566	23	879	32	733	714
378	29275	26823	3608	8934	2052	5207	879	1798	3019	4175	2260	3503	94	411	211	391	298	767	753	165	809	1779	301	270	452	776	520	483	355	444	1302	136	431	126	39	81	621	191	155	292	76	31	256	471	13	61	71	79	198
379	55440	24437	16251	9690	4858	8995	5493	4449	3435	2688	3437	434	761	2338	1277	1844	1158	2479	2285	454	794	212	1071	532	403	1275	868	725	389	312	998	496	700	503	132	365	748	610	229	440	218	61	388	318	18	264	60	251	202
380	123882	134279	75685	24343	22863	8240	21988	5855	5389	5041	4431	500	6901	11500	7174	7871	4925	3100	915	1933	1739	971	1384	2630	818	835	1563	2133	1376	893	1305	687	601	575	1396	1391	782	681	531	610	706	32	544	1117	43	463	89	576	618
381	86005	87043	9032	35253	14972	4289	5835	7320	3625	11824	7650	21347	254	1326	862	3159	966	2945	1737	3513	2536	1016	1078	1781	5775	1603	1326	1860	1889	2291	1208	682	2133	437	251	363	497	709	1549	662	432	514	834	98	113	264	236	214	505
382	17608	16802	3633	5994	4040	1511	2406	1701	1473	926	1143	404	607	678	828	742	714	527	435	273	421	1452	233	390	362	504	238	365	268	189	277	271	383	228	342	74	98	279	159	161	256	35	144	134	46	60	17	182	96
383	201	1447	499	215	179	420	226	34	47	72	45	12	40	198	59	115	74	59	92	285	35	74	81	45	17	85	26	30	53	559	53	17	16	21	33	60	1	18	17	0	16	5	6	29	2	54	1	7	2
384	10629	4426	1073	2327	2071	656	916	845	1931	1346	1103	1441	92	491	330	135	200	157	194	79	251	421	171	142	3023	276	205	214	139	219	116	51	246	16	27	33	201	151	84	130	5	39	107	32	14	20	27	47	60
385	15200	14143	8917	4541	4510	3597	3300	1421	2177	701	1291	169	1878	925	1218	806	700	1195	825	165	128	1190	336	345	351	566	296	373	207	56	344	249	305	230	153	105	198	362	119	157	224	12	110	231	12	68	9	256	156
386	10739	25741	13203	5616	8105	2540	5801	2265	1155	688	1016	177	1375	1579	1691	1414	736	173	723	470	320	1265	927	459	589	604	761	492	365	1134	386	108	102	350	148	333	334	124	106	178	80	57	157	254	40	179	50	269	302
387	21798	6984	3088	3422	3485	1236	2176	1430	2300	1746	2425	976	369	628	783	283	449	523	604	91	365	584	375	288	1232	807	434	341	404	128	241	156	495	145	71	82	325	320	98	191	39	9	150	98	23	107	52	134	140
388	136853	96167	49022	42603	25865	32871	17559	15210	9954	6647	7507	1411	5319	5630	7188	6257	5428	3400	3153	1132	2608	2750	2405	2605	1027	2055	2317	3128	1820	978	1898	1172	1046	1383	2394	1475	1087	811	823	976	642	21	898	670	15	812	10	1077	602
389	75502	63045	22873	12579	16370	8559	18540	5274	3850	2345	3907	327	3883	4675	5187	3301	3233	792	836	955	1218	1169	1161	1487	1813	1093	1004	1365	614	1547	1137	527	651	457	1045	762	303	533	415	461	204	15	393	661	5	297	85	633	781
390	1570	3436	570	1314	543	228	465	423	281	883	431	664	5	32	50	96	24	73	49	82	86	155	44	48	876	30	92	107	65	105	70	13	120	3	2	5	59	60	38	64	6	24	38	5	5	12	17	6	67
391	194234	77542	26176	35079	20871	15147	13503	11754	8019	5608	9041	1396	3880	4675	6032	5416	4454	3045	2796	1454	3814	953	2841	2297	2016	5617	1401	2264	1699	625	1746	1071	1345	1866	2813	1360	575	1029	773	1053	520	122	677	721	27	913	84	771	420
392	279453	245512	76281	58676	37900	42087	36440	13214	8010	6731	7187	2271	10698	9674	8423	11102	8757	4982	4465	5183	4363	2828	5040	5028	923	2537	3329	4101	2676	2406	3612	1408	968	3992	2366	2910	1701	859	726	1354	1842	355	1674	1749	248	1132	357	1322	1365
393	1997	1303	199	502	259	129	191	222	748	707	122	418	4	38	17	37	30	19	25	60	82	14	33	118	126	17	84	48	124	63	33	5	29	2	0	9	23	115	52	32	0	202	53	1	35	3	202	5	30
394	105670	96432	6362	32208	24332	7674	7144	6374	5714	4437	4900	8929	547	936	1865	2394	1595	949	730	1625	2726	1610	1323	1595	5953	1639	3288	1934	1671	4419	1161	307	565	165	395	464	487	334	601	597	253	242	574	221	229	344	190	480	631
395	38646	24565	15411	6805	4645	10348	4349	2432	2753	2074	3261	159	910	1113	1081	1574	979	1804	1708	290	630	698	982	511	264	687	588	612	351	108	481	423	554	379	187	318	415	339	179	292	196	3	236	227	2	279	11	222	214
396	307935	300036	220675	70994	62578	38967	46561	13220	11301	15603	13692	900	25278	16335	14536	16602	13042	8697	6097	5677	5822	6768	6542	8151	1454	3038	4837	6246	3807	1809	3945	2986	1811	5937	3757	5015	2086	1666	1362	1541	3009	29	2048	2196	40	2352	157	1923	1624
397	1270000	589237	238834	276826	161503	174563	89285	76810	67703	90406	50324	14772	15848	36516	33633	23840	28618	32526	24801	9895	18977	18440	21089	14174	3793	17467	16328	19817	13027	6635	15333	7367	5623	12068	12434	9600	9329	4908	4309	6713	5488	48	7042	7153	98	10523	936	3973	2830
398	768849	394691	155860	169113	145309	183487	73127	47211	34599	21575	28437	10228	21636	40813	24598	22110	21070	13189	15942	16215	13394	21299	13551	12968	2642	18213	8801	9501	11288	3972	7074	4574	2886	9765	10697	9789	3928	2711	3491	4862	6543	1921	3822	4513	2521	4633	652	2852	1179
399	20425	31054	2231	10663	4635	2391	1832	2766	1599	2131	4476	4572	58	252	505	1037	312	340	573	699	866	421	563	457	3859	1349	559	627	545	1031	419	69	602	33	37	158	99	93	359	277	130	92	160	47	4	80	59	127	209
400	65895	30464	8896	10225	12561	4389	9639	3098	4355	1865	2592	840	1178	2786	2571	2131	1448	649	343	442	1024	304	423	1053	2869	949	1037	863	872	519	655	400	426	138	426	317	322	327	280	264	147	11	244	386	46	152	50	381	331
401	445769	206537	219485	51948	59891	93902	43356	19545	16748	13004	24338	801	27940	10565	17309	13361	13358	8587	10477	3635	5926	1725	8892	6165	2492	6177	3237	5181	3299	691	6018	4955	2717	5269	4913	3497	2332	2612	2360	2106	2736	52	2135	2734	95	2233	101	1744	1316
402	30458	22894	2598	8080	7288	1722	2684	2178	4425	5596	2961	3997	452	897	695	806	755	605	551	361	649	251	412	404	8020	915	700	624	716	880	387	227	1079	125	153	85	267	270	390	348	68	48	344	83	62	44	128	196	252
403	884439	647071	229030	227535	131075	211029	66414	38386	33581	30088	31039	3540	25031	27456	31222	45686	26723	19708	15718	12227	13164	4166	18653	13043	1497	6742	8127	11973	9576	3581	9848	5330	2757	10856	11268	13645	3866	2423	5632	5765	7300	175	4692	7026	78	5693	340	3638	1590
404	195684	323899	173675	75342	61548	28256	44623	9792	12280	9812	10425	904	27231	16140	14955	17774	13929	4659	3102	5399	3995	3761	3351	6019	1646	1460	2279	4404	2932	1393	4357	3059	2027	2386	4203	3040	1338	1831	2147	1355	3246	75	1319	2564	38	946	117	1494	1524
405	2516	4249	799	1348	443	462	334	574	529	1370	483	728	16	71	76	119	49	92	154	73	116	79	90	24	1038	66	150	100	76	150	146	35	120	8	6	23	121	135	25	74	10	12	84	12	1	14	20	17	77
406	39767	17844	4683	5372	7069	2614	8032	2378	2656	778	2403	455	822	2293	2100	1338	894	187	287	187	579	91	364	556	3840	643	564	530	321	252	320	211	337	43	132	169	195	233	204	238	58	5	141	244	8	54	19	299	323
407	842882	1050000	442781	188636	184128	177524	143945	23213	24637	13427	20660	4037	116534	29694	48429	60175	37827	9997	13749	16610	11477	4278	15488	18507	2612	5027	12539	11235	7224	3052	11233	7134	2650	15657	11901	11789	4328	2512	3692	3389	11759	131	4004	9913	112	3523	265	5055	4018
408	15360	6406	6177	2226	1638	1094	2314	1010	1131	737	654	48	502	841	684	451	293	571	397	85	78	116	180	184	287	182	239	229	119	28	361	294	210	107	112	49	179	139	57	71	110	1	61	128	0	65	7	147	84
409	46763	77114	20926	12603	16373	3645	18408	2155	2464	1807	1282	331	7458	2972	4061	4445	1650	370	548	1078	632	912	735	1226	4035	376	1052	973	534	1018	896	435	554	504	507	383	324	279	296	254	207	10	259	611	3	234	118	790	808
410	10023	7239	2616	1894	2545	1200	3422	864	1326	550	859	104	304	1002	829	407	170	47	116	59	106	180	153	218	4220	226	213	259	106	40	223	74	203	14	54	38	107	157	72	119	5	6	70	85	1	24	55	179	163
411	45994	16374	8443	7707	3353	7491	2151	2010	1438	1520	1623	561	450	668	701	596	649	1377	1323	387	491	933	451	331	139	637	380	358	271	158	617	502	269	316	111	209	293	360	91	283	169	1	169	302	0	148	1	195	65
412	70373	41783	41200	10771	16430	7527	14469	6230	4457	3070	4183	282	3539	5387	4998	2166	2752	992	1620	710	1555	1527	1741	1490	1316	1136	1215	1282	922	830	832	452	369	413	665	593	909	607	181	487	181	22	456	525	13	399	56	402	549
413	42942	16902	3409	7924	7176	1857	3368	2339	3810	3881	2428	4026	254	1031	1006	550	704	419	395	199	611	754	323	532	6281	893	633	703	543	816	572	265	599	70	289	88	341	368	257	280	55	6	258	169	9	76	35	223	171
414	255016	96065	49414	35580	30839	14222	18268	9045	7762	8099	9806	1643	6924	6890	7349	4698	7486	3152	1864	1537	4295	1677	2112	3092	1225	4354	1786	2549	1882	936	1625	1950	1175	1139	2629	1113	563	1028	1175	846	907	57	808	859	50	776	110	804	536
415	79187	40231	53309	10595	7343	3285	13069	1954	4140	4246	3646	313	5291	3414	2136	2920	1960	1772	1220	683	549	955	630	944	1401	719	745	937	582	469	1597	2247	1007	600	358	332	814	1027	580	366	601	3	350	662	4	225	12	545	463
416	187625	46424	15081	24137	15418	5978	8882	6261	11125	10559	6531	8532	1765	2900	2617	1777	2174	4162	2515	715	1583	1501	1535	1151	5335	2481	2037	1691	1800	1062	1731	1280	1410	708	1214	413	1144	1164	760	688	260	20	633	456	41	760	34	477	339
417	16137	9178	1168	3961	2127	630	1177	936	1239	1762	1415	2577	62	285	112	239	198	369	200	962	469	449	138	257	978	262	232	170	363	288	163	99	425	89	42	76	104	262	196	118	127	253	147	24	520	21	141	58	57
418	28444	9266	5739	4053	2831	3285	2588	2214	1311	1458	1517	263	325	700	663	573	602	1174	1045	164	280	248	491	290	274	677	291	290	215	139	541	356	498	226	106	139	334	370	156	291	83	3	121	138	3	139	16	117	115
419	12726	3353	2205	1562	1098	1141	1059	807	912	501	987	104	195	568	274	210	199	691	514	37	147	39	161	113	222	404	150	161	72	32	109	115	250	85	22	38	142	192	63	110	26	11	35	43	1	29	5	69	67
420	129606	78165	78725	24021	28796	18252	27970	9054	9743	6839	8050	506	9266	11408	8204	4241	5880	2936	2462	1344	2424	998	1922	2547	1648	2291	1418	2072	1597	794	2237	1659	1608	1728	1972	1348	716	1263	625	832	1012	29	817	1095	18	568	34	940	596
421	49192	12865	2792	5665	5474	2288	2389	2750	4950	3036	3493	1674	336	1289	1068	537	662	944	1099	287	859	140	663	379	4178	1316	659	545	519	409	432	192	511	205	238	141	458	337	200	408	72	60	243	129	111	157	166	150	160
422	28378	48064	6691	15220	7481	3272	8584	4054	2777	2324	3535	2558	944	1344	928	2721	1501	462	695	1622	1213	1741	810	820	4307	797	867	617	1221	680	696	247	934	86	337	341	380	317	400	535	111	842	372	104	198	117	97	152	498
423	98530	35880	17291	13449	10549	5903	6806	4862	5454	3419	3744	214	1363	4693	3170	2016	2312	2997	1164	593	1552	1180	1147	984	563	1362	946	1229	899	266	619	522	547	645	838	489	524	456	194	461	277	4	324	440	15	488	60	374	209
424	80808	99410	62750	13926	7104	7242	13800	2425	7668	4536	2611	359	4273	5715	2149	3432	1902	1278	696	509	856	1450	377	1035	753	512	1061	1167	701	209	2854	883	886	427	678	365	791	550	230	443	469	5	456	2237	6	233	20	356	472
425	11449	19256	2601	7388	2634	1182	1349	1565	1032	3409	2122	3720	93	197	220	636	163	959	397	752	441	305	227	294	1997	314	390	308	255	461	394	164	700	64	65	58	179	261	217	223	129	69	211	42	17	63	57	53	194
426	259146	99909	48806	84254	31756	25809	23257	17783	23766	27069	17558	22463	4239	10572	4215	4120	4706	13291	11019	1801	4314	32876	4615	2395	4191	7795	5273	4260	3085	3973	4778	2319	2813	1949	1705	1516	5952	2438	1552	2004	796	30	2051	1147	45	1908	37	1252	1095
427	83697	43628	54677	17554	8764	19917	11096	6672	4870	5593	5402	475	2499	4126	2389	3660	2247	3821	4190	614	1713	707	2227	1132	413	1704	1485	1232	764	271	1621	1377	688	1170	350	910	1663	862	320	773	452	6	590	798	5	782	18	585	346
428	98454	166661	65420	36950	32877	10838	33705	7848	5598	6082	6553	882	15052	8475	10360	9330	6640	1671	1147	2466	3287	1342	1777	2905	3437	1237	1904	2596	1513	860	2343	1346	1379	749	3202	1374	641	1034	561	940	808	32	1019	1216	18	394	834	1148	1402
429	18855	6614	2007	3618	2868	1582	1245	1550	1655	1882	1853	1514	167	513	627	291	277	305	460	97	406	128	370	159	2220	590	280	346	221	257	203	91	267	66	75	56	307	186	75	199	28	5	162	58	3	63	9	62	68
430	42885	32572	12912	10011	9848	4574	11527	2843	3322	2057	2062	596	1416	2331	2493	2310	1742	556	925	810	724	231	863	812	1644	444	841	705	916	417	654	236	379	347	325	402	465	330	248	244	166	170	267	340	89	128	136	318	370
431	128855	89880	94593	34427	18907	18575	22945	7975	7757	7854	6508	789	7009	8908	5483	6595	5261	4496	2974	1474	2850	995	1987	2833	1016	878	1945	2247	1656	666	1877	1449	1169	1354	1257	1493	1470	966	735	997	724	9	865	959	4	581	78	674	704
432	292243	347139	392320	86118	53278	60110	60888	16690	16011	18671	15988	1375	29429	25946	16643	16910	12084	9150	4730	2695	5356	1909	4570	8079	1827	1393	3598	5507	3760	933	4899	3850	2666	4363	3645	4393	2408	1471	1876	2382	2729	51	2126	2923	11	1757	170	1530	1429
433	105430	63801	33286	41923	18268	10503	10398	9631	9844	21504	7217	8570	1476	2251	2639	2660	2760	6857	2745	1569	1783	4896	1865	1915	1904	3049	3049	2438	1684	691	2468	2456	2358	1188	1133	950	1435	2350	1056	1040	463	34	1074	493	77	822	62	883	560
434	8647	6295	673	2448	1810	774	703	830	1011	655	855	643	15	183	207	192	97	60	96	89	232	386	163	114	1445	210	204	191	124	311	111	14	126	5	18	35	110	49	79	87	10	45	93	21	22	30	40	48	89
435	17592	5741	1606	2556	2539	1133	2132	1213	1766	871	1215	196	182	737	563	479	278	225	193	161	166	266	132	200	1030	539	224	240	265	96	230	116	227	68	128	73	136	177	66	133	43	17	102	53	15	37	53	83	82
436	235395	50092	17995	23046	10519	8520	18730	16823	23152	6849	8707	40583	871	3094	1444	2973	11349	812	6486	22614	5961	1957	6336	3996	4867	1803	3355	1645	6416	1534	1152	477	1950	1035	500	1452	552	1569	1989	1199	463	12997	1266	196	7864	213	530	349	513
437	180266	70530	35150	24649	21789	11374	17307	7956	10918	7634	5663	1082	3153	3372	6891	4990	3933	3588	1778	1036	2284	2306	1364	2418	1492	1600	1886	2093	1860	407	1584	1263	1137	803	1636	955	1324	1480	498	1001	629	29	708	865	14	501	68	709	691
438	760124	476810	123620	161831	95104	122790	42880	33819	25673	21229	24468	8068	16558	18577	21702	17848	19587	12124	11954	9613	15274	8708	12998	10153	2217	10894	7858	9452	7933	3366	5735	3869	2647	6786	8605	4550	3218	2127	2581	2941	3255	443	2408	2457	269	3295	193	2865	1636
439	24597	20802	1712	10120	10475	2182	5916	2924	1683	1825	1485	5648	71	571	499	802	304	67	346	383	553	7030	425	740	9282	567	728	724	552	969	653	134	761	24	37	112	166	162	603	392	46	168	261	45	29	95	231	209	377
440	397870	238084	171507	68751	70248	59942	47667	26310	16954	20727	31675	974	20506	23423	16200	13688	14075	12361	12326	5411	11916	18801	9606	6480	3231	9170	4065	6312	5021	1084	3407	3937	3436	4498	5845	3895	1810	2025	1538	2177	2491	110	2353	1822	84	3112	173	2103	1074
441	24778	26144	32941	6445	5197	4811	12452	1649	2967	2502	2199	149	3906	3339	1423	1556	1236	1326	1108	324	448	366	405	675	638	309	562	549	191	115	872	1363	714	251	177	193	632	860	284	310	358	55	308	505	49	110	64	484	542
442	54183	103257	3551	29499	23074	3213	15324	3297	3357	4138	2324	12384	367	1374	1373	2332	1633	344	422	2901	1769	4853	511	1797	6042	569	1806	1167	1783	2939	1208	522	1161	303	379	155	226	432	1449	458	717	861	467	364	449	98	560	1000	884
443	75432	26889	13266	10403	7988	4434	5113	3603	4199	2629	2817	178	1070	3441	2390	1483	1790	2320	922	464	1130	877	874	791	410	1010	734	918	704	211	490	404	397	471	637	423	318	402	153	343	237	3	232	287	15	370	40	316	184
444	8	47	14	8	1	2	4	0	1	0	0	1	0	1	0	0	1	2	0	5	0	4	0	2	3	1	0	0	1	5	0	1	1	0	0	1	0	1	0	0	0	0	0	0	0	1	0	2	3
445	68293	43632	12057	24367	14821	5799	7771	4268	8508	11331	6343	1980	1140	1681	2157	1589	3071	2513	1728	1180	1260	2597	1153	1063	4118	2063	1998	1347	1299	896	1078	1006	2455	733	613	408	910	1436	533	669	282	54	606	351	18	291	121	567	650
446	482464	350735	160094	110026	114262	35934	68145	20674	21051	24685	20808	2283	21015	27972	23678	22064	27432	7869	4786	6096	14774	4292	6358	10873	2769	7152	5216	7302	7359	3387	5770	4555	2701	3196	6240	4888	2003	2932	2950	2038	3844	51	2272	3853	73	1747	464	2419	1919
447	247947	154759	181315	42991	25991	45919	47819	10308	15328	14714	10309	1684	16653	11573	7357	10367	9329	9510	5895	2196	3609	3952	2721	4117	1612	2630	3610	3654	1710	766	4572	5249	2827	2232	871	1996	4417	3618	1610	1949	1491	45	1460	2447	7	722	124	1916	1808
448	375649	142649	30568	59423	45945	14855	19545	14606	20138	19221	12435	15968	2961	5682	5266	4811	5013	5677	3666	2441	6941	2219	3313	3945	6032	5790	6720	4582	6180	4119	3015	963	1954	2012	1980	1438	2497	1112	2045	1345	495	278	1521	836	212	1227	923	1216	1061
449	2000	4180	2832	1786	543	1314	307	183	263	257	118	8	82	122	112	339	70	78	81	123	32	147	57	55	8	23	31	59	51	9	134	64	52	23	44	44	11	22	13	40	88	1	24	106	1	18	0	22	17
450	35209	19712	3650	8430	5139	1740	3883	1618	3300	6392	1934	3048	173	666	432	618	658	644	656	1514	717	1697	440	575	1225	495	764	408	530	392	718	563	1306	165	90	166	394	1215	521	265	261	385	267	118	492	63	228	163	499
451	584430	313908	144739	115640	72226	68604	53193	22636	22735	20162	18364	4657	16229	16445	16980	16958	16309	10796	7805	6256	9181	2536	7468	9258	1792	7554	7347	7767	5962	3498	3684	3308	2064	4589	5904	5772	3272	2373	1902	2448	2430	106	2197	2444	110	2135	302	2409	1117
452	10	8	8	3	5	4	3	0	0	0	0	0	0	1	1	1	0	1	2	1	1	0	1	1	0	1	1	1	1	6	0	0	0	0	0	1	0	0	0	0	0	0	0	1	0	0	0	0	3
453	348061	153110	24649	63089	64195	34123	12711	21024	24447	30083	22766	26371	3771	5040	6997	4439	6417	6379	11512	2858	10839	1245	9963	3467	9157	11421	5883	5100	4767	8710	2516	810	2408	2613	1880	1850	3198	1332	1569	1855	570	261	1944	999	206	1171	542	1068	1122
454	121355	57953	15505	28930	14988	11629	5333	5228	9469	19503	7183	5862	804	2508	2476	1774	2530	4725	1407	1247	2905	758	1246	1609	1187	1921	1451	1555	1711	648	1240	1183	1981	628	1211	770	928	1324	671	824	315	154	582	497	278	437	377	440	356
455	372256	176652	30964	45932	43390	14453	37328	10287	11025	5878	5999	1631	6035	8647	11795	9923	6094	1871	1425	1496	2859	3318	2322	3677	3988	1339	3185	2995	1818	1168	2580	1022	1188	2042	2929	2038	546	967	963	1005	391	91	840	1621	25	763	739	1360	1073
456	0	5	0	0	1	7	4	0	0	1	1	1	0	9	0	2	1	1	1	7	0	0	3	3	1	5	1	0	1	6	1	0	0	0	0	6	0	0	0	0	0	0	0	0	0	0	0	0	0
457	176880	45563	13019	27430	16802	3727	8585	5834	13261	13738	9414	9271	631	2864	2061	2081	2406	2952	1358	778	2045	666	968	1208	13619	2558	2036	2004	1935	1404	1563	1238	2216	348	583	362	964	986	787	726	273	58	658	368	82	324	291	539	581
458	45398	23005	25392	8259	5588	11670	6771	3916	3619	4162	4955	359	1283	2927	1602	1528	1186	2002	1894	408	1011	582	849	626	578	761	830	773	344	232	864	734	918	464	167	359	826	809	273	496	207	4	448	386	1	237	13	287	328
459	17	67	20	8	3	0	5	0	2	2	0	0	0	0	0	8	0	0	0	0	0	0	0	1	0	0	0	0	0	4	4	0	0	1	0	0	0	0	0	0	0	0	0	1	0	0	0	0	0
460	186538	134150	15566	67577	53725	10401	18431	8905	17053	20775	13974	22889	1261	3494	3597	4750	6956	2241	2846	3910	4713	6438	2309	3816	16753	3632	3451	3080	4026	6090	1563	1260	4698	810	661	1113	613	1249	3523	931	770	1711	1656	595	2614	342	1964	1599	1253
461	33017	8978	8669	3967	4066	3477	4085	1755	3103	1381	1730	247	882	1266	1381	761	673	856	733	172	265	515	413	311	1007	447	416	402	269	108	380	250	423	224	183	129	384	421	141	195	106	10	147	213	3	83	6	140	174
462	61887	35359	29813	15700	7492	10004	8900	4921	3867	4518	3593	324	1767	3640	2407	1981	2558	2150	1713	666	788	3183	916	970	694	879	1091	1129	614	301	1902	1409	700	660	673	338	976	1047	457	421	585	43	584	541	35	288	45	565	342
463	48792	26028	30056	9818	5952	15277	6592	3638	3379	2397	2434	260	2065	1310	1701	1417	1246	1871	1401	499	686	723	706	792	479	490	653	788	487	152	993	784	755	283	331	328	612	752	227	434	227	6	312	312	1	215	36	274	266
464	13180	9880	853	2886	2675	1026	1363	995	1418	648	1474	920	40	272	353	246	142	59	168	96	247	253	212	141	2167	571	332	190	224	245	138	40	190	14	15	24	130	107	92	130	14	21	92	26	6	34	46	66	76
465	82815	40983	8818	20309	7265	5728	4699	4933	6160	4142	3677	5184	906	847	1118	1220	1040	2908	2268	539	907	725	992	650	1461	1144	1376	1042	735	828	1202	711	791	544	646	226	840	728	501	497	342	19	324	336	26	374	22	368	259
466	167075	96256	31190	23278	23175	10507	19047	6622	5545	1957	6291	605	6991	3640	6767	4490	4559	923	1167	753	2019	824	1979	1922	2169	1573	2039	2099	1018	574	1121	764	559	512	1297	660	428	496	409	581	221	51	400	699	27	352	91	960	783
467	2	2	0	1	5	5	4	0	0	0	0	0	0	3	0	0	1	0	1	3	1	0	1	2	0	1	0	0	0	5	0	0	0	1	2	0	0	0	0	0	0	0	0	0	0	1	0	0	0
468	249133	100836	13897	40466	35640	11502	15671	11303	14181	7527	15747	10653	1290	2217	3731	4276	3717	2802	1852	1274	4289	850	2086	2431	12961	5141	3772	2563	4067	2416	2125	1182	1785	688	1229	795	618	710	1062	1135	485	143	644	713	98	908	214	1054	710
469	104045	43768	18831	15173	12252	12562	8742	7680	6773	4451	6851	658	1408	3635	2727	2741	2451	4229	2975	364	1398	2267	1823	987	998	2656	1369	1316	1065	298	1161	528	718	722	404	579	1317	781	555	715	232	52	405	380	28	356	80	516	346
470	672342	326627	42415	137827	100183	30244	42401	29822	51771	39306	28808	69173	3395	6652	7107	9295	18287	6409	10147	27454	18700	17228	8724	10963	14476	8416	10289	6688	14951	6933	6041	3031	5705	4500	3088	5553	2164	3491	6417	3183	2174	12738	3204	1491	28220	1079	9313	2249	2772
471	44749	18588	8382	7630	3205	11960	3372	2283	2414	1381	1963	365	322	1824	766	1318	599	1269	1276	226	455	789	475	334	293	855	587	559	240	172	513	332	491	270	78	276	424	368	205	307	147	9	163	208	1	141	15	276	132
472	188853	124650	174036	34654	30406	43015	32498	22077	15870	11990	17355	615	7662	10640	7648	7290	8573	10852	11714	979	3709	2964	9636	3330	2198	5060	3831	3533	2067	728	4050	3027	3230	3403	1007	2791	4544	2774	1064	2529	1017	12	1735	1969	2	2453	29	1216	1260
473	102535	56255	8506	27479	17762	6709	7171	4995	6579	4330	5245	5616	569	2323	2513	1896	1873	1018	605	783	2150	2294	1005	1134	6816	2421	1776	1484	1480	2030	1131	442	729	161	521	316	576	423	423	550	200	104	454	431	144	259	221	475	468
474	39434	48095	34983	14429	13717	15955	10785	5464	4048	3232	2943	134	3429	2984	3871	3152	1955	1921	1641	1166	677	1898	1077	1422	754	836	856	1175	1093	179	1210	1444	978	691	913	783	478	988	285	604	629	14	599	613	10	361	17	571	388
475	343715	113187	77016	59160	49583	52930	35473	31525	30129	19823	23316	2813	5177	19485	14742	8890	9958	7285	9569	2886	5557	21539	5988	4148	3950	11136	5237	5897	4742	1906	5147	2902	2441	3244	2757	2238	4790	2973	1255	3192	1345	111	3062	2855	111	1769	129	1486	1287
476	17899	25898	13815	13045	3911	2273	6281	2331	2519	4719	2595	2023	317	1619	581	2451	1113	1114	635	2051	744	199	441	463	1202	423	718	548	716	290	952	585	1630	223	223	296	302	493	407	361	636	515	268	172	164	108	129	196	263
477	12869	10200	3664	7160	5274	1057	3108	1249	3364	3317	1443	1999	255	357	692	507	646	174	201	315	337	90	145	450	2122	567	509	307	527	212	451	383	996	52	85	142	227	588	181	172	128	132	167	183	51	29	203	191	280
478	52606	18517	3709	8732	6063	4042	1539	3172	2802	4007	3678	3496	269	685	922	674	715	1203	1095	459	1118	469	868	376	1524	977	644	770	509	751	359	176	577	285	187	185	444	343	312	321	67	57	295	99	200	116	61	167	182
479	72414	27326	10645	8724	10258	5541	8042	3846	4814	1695	3734	775	862	3963	2773	1780	1520	988	1442	316	757	1279	1216	759	1233	943	929	865	829	357	606	278	394	482	374	334	513	365	209	291	139	90	235	274	23	264	45	257	276
480	54294	17853	4167	9324	8222	3091	2229	3991	4589	6246	7371	8470	237	1182	751	785	714	936	1484	534	1253	1271	1011	372	7166	1112	891	942	661	878	471	145	824	194	45	187	630	327	334	573	79	128	467	74	128	108	84	165	234
481	521627	266589	170108	93548	68901	101712	40071	39424	23193	22979	26395	3375	13216	12654	15762	14754	9814	12144	16655	3953	8569	4634	13391	6107	2009	6426	6384	7468	5274	2156	6327	2802	2014	6310	4325	5326	5018	2234	2438	2850	2369	51	1998	2718	64	4571	89	1940	1211
482	20515	26590	1641	9273	6071	1102	3268	1775	2090	2417	2328	7863	57	317	275	658	542	164	873	816	581	778	436	595	2744	401	596	332	778	918	567	150	1204	36	55	93	71	345	694	226	165	910	345	59	1326	27	1154	166	305
483	87459	40985	15054	19839	20667	7037	12813	8340	7025	3697	3873	1631	1963	6406	5309	2011	3274	1272	911	418	1145	1914	946	1358	2259	1270	1598	1821	881	718	1336	638	595	617	720	338	691	718	530	552	286	5	445	486	8	248	18	785	456
484	67059	43742	30284	13611	8441	16675	6830	6011	4133	3792	8548	411	1537	2198	2062	3406	2340	3524	4794	667	1914	527	2866	829	469	2693	1082	1144	594	181	1044	546	726	1037	287	764	1137	572	355	706	310	7	456	401	1	476	13	355	304
485	5502	5826	522	1598	832	371	468	349	636	493	477	603	65	117	131	162	111	106	168	77	125	75	84	85	1014	172	141	88	75	56	97	48	165	28	19	12	52	62	40	29	19	10	55	29	7	16	28	46	61
486	75403	35240	10150	20844	6437	6565	15391	11258	6247	2975	4814	58812	323	1178	920	1329	6828	379	6458	24905	2290	2444	6156	1254	2361	1657	2640	1053	2968	1978	952	84	1082	434	167	848	512	751	1574	851	209	8566	1236	151	228	379	474	210	277
487	40346	28937	3530	14296	7173	4046	4159	3997	4900	3140	2401	11252	126	853	591	932	431	121	724	1339	935	1122	677	880	4202	795	1055	837	1102	1399	590	43	660	65	62	199	321	200	524	476	58	1351	376	65	343	133	1234	162	217
488	106725	86835	25349	23158	13439	10316	11136	9522	11834	4142	10678	1426	2092	4200	4399	4177	3685	3169	4260	888	2937	432	3214	1579	2180	3328	1890	2031	1725	412	1504	637	987	1044	1107	546	1251	700	380	1067	278	23	532	479	43	530	41	495	606
489	19587	34166	3138	13198	6779	1900	4123	2096	3725	2258	1798	5500	310	1006	710	969	493	730	458	581	426	323	304	517	2732	349	790	542	518	530	454	432	694	109	200	123	244	368	252	204	290	81	142	139	82	125	46	269	328
490	120940	76900	20656	14403	14440	9661	10831	5859	6114	2931	4924	518	2088	7075	5198	4420	2218	1077	1077	506	1738	3182	1340	1337	1329	741	1646	1601	1102	487	946	348	420	564	837	640	413	467	275	582	160	11	447	706	23	414	76	580	478
491	76953	21497	8559	11195	5562	6847	5439	7180	12020	11911	5609	34011	176	643	325	794	1024	1303	1864	8501	3966	2077	1000	2543	2156	586	2778	677	4023	1056	888	204	909	551	176	921	490	1276	949	710	653	4291	1020	89	7562	145	7448	105	414
492	145208	123725	32757	42753	25287	11591	12534	7302	4563	3627	2520	880	3169	6703	6644	6413	2209	1156	904	928	1948	3794	1352	1691	946	1167	2243	1967	1664	1515	1364	384	351	1188	1346	993	649	422	321	466	350	44	592	1227	19	383	393	1076	548
493	14628	17917	8757	4237	4098	1562	4421	1834	1164	828	1781	207	2718	1363	1325	1422	1056	374	526	263	444	597	342	353	1349	359	219	389	251	179	317	260	497	126	432	170	91	264	160	178	150	13	120	142	13	58	85	234	118
494	31890	21413	2184	10505	4978	1681	2065	3176	2362	2264	11161	7559	15	417	293	734	415	304	619	1209	1653	853	433	430	4404	3053	532	706	981	860	298	64	967	52	21	141	85	111	392	321	90	373	218	29	139	49	699	91	150
495	399160	198571	71560	77713	47984	52116	26405	25178	17178	8253	13696	4769	8412	10642	11920	8750	7349	7718	8018	2699	4935	9815	6167	4282	2441	4299	4445	4304	4246	2834	2818	1363	1235	3959	3695	2314	2069	1001	1142	1620	1159	189	1249	1530	117	1831	95	1664	988
496	349634	386499	21555	167989	122395	28882	42500	29454	13015	9623	18385	63318	989	5801	6270	11981	4676	731	2879	6125	8436	12706	5251	7351	40075	3318	8860	6762	5861	23527	2235	1636	2950	314	213	2177	354	686	3127	3977	518	1810	2180	1140	251	686	2035	2976	3184
497	1210000	403241	246315	166258	148574	138365	67485	57444	44618	30674	33324	10025	21887	32314	25178	22379	18257	17452	24137	6498	13411	6510	19978	9880	2844	13902	11229	11831	8686	6734	8522	3130	2938	13697	6371	8570	6349	3081	2595	3706	3799	239	4275	3855	204	6908	284	4132	1667
498	82182	54467	68893	14435	11679	16537	9445	6020	3779	4478	6770	216	6881	3765	3969	3427	3169	2387	2534	565	1466	1504	1762	1225	523	1246	783	1147	1035	294	1419	1133	751	875	1038	848	452	667	222	485	585	8	459	763	6	585	95	425	330
499	17564	10844	1372	4267	2906	900	928	1093	1916	2067	1164	2328	59	439	194	368	181	312	252	301	307	151	173	247	665	212	291	259	302	700	145	68	413	66	16	89	146	207	187	140	87	236	128	17	205	39	313	66	145
500	35304	17523	2523	7427	5445	2124	1141	2640	3676	3207	3673	5167	319	483	508	460	475	630	960	283	979	628	793	296	3421	682	597	616	455	671	291	73	292	153	75	97	536	228	240	304	32	125	247	71	91	91	110	115	150
[truncated: 2,603 more columns]

## Sheet: Table S4
Table S4. Non-coding RNAs impacted by milk maturity (months-post delivery)
A. Ensemble ncRNAs						B. miRBase mature miRNAs
	ncRNA	F	P.Value	adj.P.Val			miRNA	F-value	Raw P-val	Adjusted P-val
	EEF1G	42.469	1.4905e-22	4.783e-19			miR-181c-5p	506.31	9.459e-92	2.2513e-89
	EEF1A1P11	38.97	5.4321e-21	8.7158e-18			miR-30d-5p	287.35	2.1379e-67	2.5441e-65
	RPL7	37.659	2.1431e-20	2.2924e-17			miR-30b-5p	279.51	2.647e-66	2.0999e-64
	EEF1A1P13	36.994	4.3201e-20	3.4658e-17			miR-146a-5p	260.77	1.3231e-63	7.8726e-62
	RPS8	35.554	1.9948e-19	1.2803e-16			miR-29c-3p	230.12	6.6927e-59	3.1857e-57
	EEF1A1P6	34.452	6.5077e-19	3.3802e-16			miR-152-3p	204.48	1.1859e-54	4.7042e-53
	ACSL4	34.336	7.3735e-19	3.3802e-16			miR-93-5p	188.96	6.4117e-52	2.18e-50
	EEF1A1P5	33.897	1.1858e-18	4.7564e-16			miR-22-5p	187.93	9.8136e-52	2.9196e-50
	RPS18	33.372	2.095e-18	7.4698e-16			miR-378a-3p	180.64	2.1133e-50	5.5884e-49
	RPL11	33.085	2.8605e-18	9.1792e-16			miR-511-3p	173.01	5.6624e-49	1.3477e-47
	EEF1A1	30.961	2.9477e-17	8.5993e-15			miR-130a-3p	160.85	1.2778e-46	2.7646e-45
	RPL8	30.456	5.1644e-17	1.381e-14			miR-29a-3p	156.9	7.7556e-46	1.5382e-44
	AC008038.1	29.461	1.5685e-16	3.8718e-14			miR-429	155.09	1.7896e-45	3.2764e-44
	RPL19	29.024	2.5603e-16	5.8686e-14			miR-187-3p	146.02	1.2846e-43	2.1839e-42
	TNC	28.535	4.4418e-16	9.2013e-14			miR-511-5p	138.26	5.5574e-42	8.8178e-41
	EIF4B	28.506	4.5878e-16	9.2013e-14			miR-30d-3p	133.34	6.4013e-41	9.522e-40
	EEF2	27.97	8.4197e-16	1.52e-13			miR-22-3p	126.12	2.5075e-39	3.5105e-38
	RPS23	27.959	8.526e-16	1.52e-13			miR-25-3p	124.53	5.7006e-39	7.5375e-38
	RPL5	27.773	1.0524e-15	1.7774e-13			miR-375-3p	123.5	9.7176e-39	1.2173e-37
	SNORD62A	26.614	3.951e-15	6.3394e-13			miR-182-5p	116.93	3.1052e-37	3.6952e-36
	RPS4X	26.532	4.3409e-15	6.3615e-13			miR-29b-3p	110.37	1.0809e-35	1.225e-34
	RPL4	26.513	4.4367e-15	6.3615e-13			miR-200a-3p	101.58	1.4639e-33	1.5837e-32
	RPL37	26.489	4.5595e-15	6.3615e-13			miR-181a-2-3p	97.447	1.5689e-32	1.6235e-31
	NDUFB1	26.389	5.1131e-15	6.8366e-13			let-7i-5p	92.505	2.8287e-31	2.8051e-30
	HLA-DRA	26.169	6.5826e-15	8.4495e-13			miR-148b-5p	90.826	7.6657e-31	7.2977e-30
	RPS27A	26.1	7.1313e-15	8.8017e-13			miR-885-5p	90.204	1.1114e-30	1.0173e-29
	RPL7A	25.766	1.0477e-14	1.2452e-12			miR-196a-1-3p	88.339	3.4046e-30	3.0011e-29
	EDF1	25.639	1.2132e-14	1.3904e-12			miR-98-5p	83.471	6.6112e-29	5.6195e-28
	RPS12	25.546	1.3508e-14	1.4948e-12			miR-196a-5p	72.675	6.073e-26	4.984e-25
	SNORD62B	25.249	1.904e-14	2.0366e-12			miR-195-5p	70.551	2.4242e-25	1.9232e-24
	RPL23	25.038	2.4337e-14	2.5193e-12			miR-92a-3p	67.708	1.5813e-24	1.214e-23
	RNY3	24.905	2.8408e-14	2.8488e-12			miR-339-3p	66.113	4.5841e-24	3.4094e-23
	JAK1	24.24	6.1642e-14	5.9942e-12			miR-16-5p	65.457	7.1149e-24	5.1314e-23
	RPLP0	24.168	6.7061e-14	6.3294e-12			miR-186-5p	65.324	7.7824e-24	5.4477e-23
	RPL17	24.143	6.9047e-14	6.3306e-12			miR-365a-3p	62.144	6.7154e-23	4.5665e-22
	C3	23.572	1.3475e-13	1.2011e-11			miR-193b-3p	61.039	1.4318e-22	9.4657e-22
	RPL3	23.538	1.4031e-13	1.2169e-11			let-7g-5p	59.037	5.7026e-22	3.6681e-21
	RPL15	23.457	1.5435e-13	1.3034e-11			miR-516a-5p	58.711	7.1567e-22	4.4824e-21
	RPLP0P6	23.319	1.8155e-13	1.4938e-11			miR-30c-5p	57.788	1.3617e-21	8.3102e-21
	RPL13	22.226	6.6154e-13	5.3072e-11			miR-374b-5p	57.371	1.8223e-21	1.0843e-20
	RPS25	22.054	8.1171e-13	6.3531e-11			miR-181d-5p	57.174	2.0927e-21	1.2148e-20
	RPS4XP11	21.89	9.8645e-13	7.5369e-11			miR-26a-5p	57.025	2.3231e-21	1.3003e-20
	RPL41	21.842	1.044e-12	7.7911e-11			miR-365b-3p	57.009	2.3492e-21	1.3003e-20
	RNU2-48P	21.571	1.4424e-12	1.0519e-10			miR-340-5p	56.672	2.9759e-21	1.6097e-20
	AGPS	21.263	2.0851e-12	1.4869e-10			miR-193a-3p	56.134	4.3453e-21	2.2982e-20
	CD74	21.17	2.332e-12	1.6268e-10			miR-664a-3p	55.991	4.805e-21	2.4861e-20
	RNU2-61P	20.813	3.578e-12	2.4053e-10			miR-499a-5p	55.153	8.6902e-21	4.4005e-20
	AC020658.1	20.808	3.6006e-12	2.4053e-10			miR-532-5p	55.088	9.1031e-21	4.5136e-20
	RPL39	20.791	3.6727e-12	2.4053e-10			miR-200a-5p	53.23	3.4184e-20	1.6603e-19
	TKT	20.366	6.129e-12	3.9336e-10			miR-96-5p	50.593	2.2859e-19	1.0881e-18
	LRRC75A-AS1	20.338	6.3423e-12	3.9907e-10			miR-660-5p	50.487	2.4704e-19	1.1529e-18
	DPYSL3	20.296	6.6656e-12	4.1134e-10			miR-497-5p	48.93	7.6884e-19	3.5189e-18
	NACA	20.251	7.0425e-12	4.2641e-10			miR-378a-5p	47.623	2.0094e-18	9.0231e-18
	HDLBP	20.095	8.4972e-12	5.0495e-10			miR-30a-5p	46.308	5.3197e-18	2.3446e-17
	RPS27AP19	19.997	9.5758e-12	5.548e-10			miR-378c	46.226	5.6543e-18	2.4468e-17
	LINC01235	19.981	9.7584e-12	5.548e-10			miR-425-5p	45.398	1.0484e-17	4.4558e-17
	RNU2-37P	19.973	9.8547e-12	5.548e-10			let-7i-3p	45.033	1.377e-17	5.7496e-17
	RPPH1	19.954	1.008e-11	5.577e-10			miR-34a-5p	44.767	1.6811e-17	6.8983e-17
	RPL41P2	19.887	1.0939e-11	5.9499e-10			miR-155-5p	44.506	2.0442e-17	8.2462e-17
	RPL12	19.623	1.5066e-11	8.0577e-10			miR-374a-5p	43.226	5.3623e-17	2.127e-16
	EIF4BP3	19.527	1.6917e-11	8.878e-10			miR-24-3p	41.384	2.1739e-16	8.4818e-16
	CCT3	19.516	1.7153e-11	8.878e-10			miR-4640-3p	40.218	5.3165e-16	2.0408e-15
	RPS3	19.417	1.9345e-11	9.8535e-10			miR-184	39.974	6.4124e-16	2.4225e-15
	RPS6	19.206	2.5007e-11	1.2538e-09			miR-148b-3p	39.458	9.549e-16	3.551e-15
	RPL37A	19.185	2.5649e-11	1.2663e-09			miR-320b	39.342	1.0445e-15	3.8243e-15
	CTSH	19.156	2.6557e-11	1.2912e-09			miR-132-3p	39.223	1.1451e-15	4.1293e-15
	EIF4BP6	18.992	3.2434e-11	1.5534e-09			miR-452-5p	38.975	1.3874e-15	4.9283e-15
	RPS27AP11	18.979	3.2951e-11	1.555e-09			miR-423-5p	38.949	1.4159e-15	4.9555e-15
	RNU2-33P	18.679	4.7554e-11	2.2116e-09			miR-342-5p	37.81	3.4311e-15	1.1835e-14
	FXYD3	18.427	6.4718e-11	2.9669e-09			miR-26b-5p	36.483	9.7015e-15	3.2985e-14
	PRDM8	18.384	6.8269e-11	3.0856e-09			miR-192-5p	35.284	2.4971e-14	8.3705e-14
	RNU2-7P	18.363	7.0054e-11	3.1223e-09			miR-21-3p	34.974	3.1919e-14	1.0551e-13
	MIR184	18.339	7.2102e-11	3.1695e-09			miR-1180-3p	34.368	5.1657e-14	1.6842e-13
	RPL14	18.245	8.098e-11	3.5117e-09			miR-148a-5p	33.897	7.5186e-14	2.4181e-13
	ENO1	16.997	3.7769e-10	1.616e-08			miR-146b-3p	32.76	1.8692e-13	5.9316e-13
	RNY4P20	16.932	4.0936e-10	1.7285e-08			let-7e-5p	32.483	2.3364e-13	7.3165e-13
	RPS4XP1	16.82	4.7032e-10	1.9601e-08			miR-200c-3p	31.981	3.502e-13	1.0824e-12
	EEF1A1P19	16.573	6.3928e-10	2.6301e-08			miR-146b-5p	31.874	3.8186e-13	1.1652e-12
	MIR29B1	16.452	7.4347e-10	3.02e-08			miR-106b-3p	31.644	4.5985e-13	1.3854e-12
	RPL7P1	16.438	7.5625e-10	3.0335e-08			miR-30a-3p	31.517	5.0945e-13	1.5156e-12
	RPL12P16	16.385	8.0766e-10	3.1997e-08			miR-574-3p	30.925	8.2353e-13	2.4198e-12
	RNU11	16.328	8.6767e-10	3.3955e-08			miR-223-3p	30.14	1.5612e-12	4.5312e-12
	RPL10A	16.254	9.5105e-10	3.677e-08			miR-518b	29.663	2.3059e-12	6.6121e-12
	EEF1B2	16.216	9.9716e-10	3.8094e-08			miR-23a-3p	29.521	2.5888e-12	7.3351e-12
	RPS14	16.046	1.2338e-09	4.6579e-08			miR-142-5p	28.661	5.2485e-12	1.4696e-11
	RPL13A	16.015	1.2823e-09	4.7849e-08			miR-15a-5p	28.27	7.2475e-12	2.0057e-11
	MIR30B	15.863	1.5508e-09	5.7202e-08			miR-181a-5p	27.53	1.337e-11	3.6576e-11
	RPL31	15.597	2.1635e-09	7.8893e-08			miR-324-5p	27.238	1.7032e-11	4.6065e-11
	JPH3	15.58	2.2117e-09	7.9746e-08			miR-378i	27.189	1.7749e-11	4.7462e-11
	TPT1P6	15.352	2.9429e-09	1.0475e-07			miR-941	26.078	4.485e-11	1.186e-10
	AL391280.1	15.345	2.9704e-09	1.0475e-07			miR-130b-3p	26.008	4.7527e-11	1.243e-10
	RPS21	15.104	4.0212e-09	1.4026e-07			miR-28-5p	25.657	6.3785e-11	1.6501e-10
	HNRNPA1	15.042	4.3456e-09	1.4995e-07			miR-17-3p	25.636	6.4922e-11	1.6614e-10
	CHRDL2	15.033	4.3976e-09	1.5013e-07			miR-361-3p	25.496	7.3014e-11	1.8487e-10
	MORF4L2	14.913	5.1165e-09	1.7283e-07			miR-326	25.18	9.5304e-11	2.3876e-10
	RPL41P5	14.903	5.1788e-09	1.7311e-07			miR-200b-3p	24.357	1.908e-10	4.7304e-10
	UBE4A	14.816	5.7795e-09	1.912e-07			let-7b-3p	23.955	2.6836e-10	6.5846e-10
	MIR29B2	14.787	5.9931e-09	1.9624e-07			miR-320c	23.655	3.4623e-10	8.4083e-10
	RPL41P1	14.776	6.0828e-09	1.9717e-07			miR-3615	23.048	5.8041e-10	1.3953e-09
	AC020656.1	14.705	6.6539e-09	2.1352e-07			miR-21-5p	22.963	6.2409e-10	1.4853e-09
	SNORD3A	14.603	7.5666e-09	2.4041e-07			miR-1260b	22.797	7.1928e-10	1.6949e-09
	EIF3F	14.433	9.3854e-09	2.9527e-07			miR-885-3p	22.78	7.2965e-10	1.7025e-09
	EPHA10	14.399	9.79e-09	3.0276e-07			miR-331-3p	22.207	1.1913e-09	2.7528e-09
	RN7SL143P	14.398	9.8119e-09	3.0276e-07			miR-29c-5p	22.034	1.3823e-09	3.1633e-09
	RPL32	14.284	1.1337e-08	3.4647e-07			miR-27b-3p	21.895	1.5575e-09	3.5304e-09
	GALNT17	14.182	1.2896e-08	3.904e-07			let-7c-5p	21.746	1.7708e-09	3.9759e-09
	SNORD50B	14.068	1.4896e-08	4.4673e-07			miR-33a-3p	21.72	1.8106e-09	4.0272e-09
	RNU2-57P	14.019	1.5855e-08	4.711e-07			miR-16-2-3p	21.661	1.9056e-09	4.1994e-09
	NR5A1	13.974	1.6794e-08	4.9443e-07			miR-23b-3p	21.368	2.4525e-09	5.3551e-09
	OLFM4	13.956	1.7185e-08	5.0133e-07			miR-17-5p	21.176	2.8939e-09	6.2614e-09
	MIR181D	13.9	1.8451e-08	5.3229e-07			miR-6510-3p	20.156	7.0043e-09	1.4894e-08
	COL5A3	13.895	1.8578e-08	5.3229e-07			miR-374a-3p	20.155	7.0088e-09	1.4894e-08
	MIR6510	13.873	1.9102e-08	5.4247e-07			miR-361-5p	19.876	8.9351e-09	1.8819e-08
	FTH1P11	13.805	2.0827e-08	5.8626e-07			miR-200b-5p	19.025	1.8786e-08	3.922e-08
	MT-TC	13.755	2.2189e-08	6.1916e-07			miR-1260a	18.927	2.048e-08	4.2385e-08
	SNORD95	13.738	2.267e-08	6.2713e-07			miR-19b-3p	18.363	3.359e-08	6.8918e-08
	SNORD3C	13.721	2.3156e-08	6.351e-07			let-7d-3p	17.662	6.233e-08	1.2679e-07
	RIPK4	13.661	2.5015e-08	6.8028e-07			miR-143-3p	17.564	6.7928e-08	1.3701e-07
	TARDBP	13.616	2.649e-08	7.1433e-07			miR-150-5p	16.874	1.2523e-07	2.5046e-07
	AC109466.1	13.604	2.69e-08	7.1935e-07			miR-1301-3p	16.829	1.3034e-07	2.5851e-07
	RNVU1-7	13.573	2.7989e-08	7.423e-07			miR-193b-5p	16.697	1.4651e-07	2.8818e-07
	SSR3	13.565	2.8269e-08	7.4356e-07			miR-1307-3p	15.914	2.9464e-07	5.7478e-07
	SETD1A	13.533	2.9425e-08	7.6768e-07			miR-99b-3p	15.873	3.057e-07	5.9152e-07
	CAB39L	13.512	3.0223e-08	7.7857e-07			miR-140-3p	15.813	3.223e-07	6.1861e-07
	MSMO1	13.508	3.0378e-08	7.7857e-07			miR-191-5p	15.772	3.3433e-07	6.3657e-07
	DBI	13.503	3.057e-08	7.7857e-07			miR-183-5p	15.729	3.4755e-07	6.5648e-07
	LALBA	13.494	3.0959e-08	7.8226e-07			miR-500a-3p	15.42	4.5829e-07	8.5885e-07
	MIR181C	13.484	3.1346e-08	7.8586e-07			miR-222-3p	14.875	7.4773e-07	1.3903e-06
	TRPM8	13.412	3.4349e-08	8.5447e-07			miR-210-3p	14.791	8.0667e-07	1.4883e-06
	AC016596.1	13.406	3.4631e-08	8.5486e-07			miR-92b-3p	14.747	8.393e-07	1.5366e-06
	DIAPH3	13.236	4.3035e-08	1.0542e-06			miR-320a-3p	14.712	8.6654e-07	1.5743e-06
	PRDX6	13.199	4.5085e-08	1.0961e-06			miR-107	14.196	1.3805e-06	2.4891e-06
	RPS24	13.178	4.6318e-08	1.1098e-06			miR-33b-3p	13.175	3.4859e-06	6.2297e-06
	ERC1	13.178	4.6342e-08	1.1098e-06			miR-345-5p	13.168	3.5075e-06	6.2297e-06
	MIR146A	13.153	4.7821e-08	1.1367e-06			miR-125b-2-3p	13.062	3.8632e-06	6.8107e-06
	MIR29C	13.054	5.4288e-08	1.281e-06			miR-339-5p	12.794	4.934e-06	8.6346e-06
	NELFB	13.04	5.528e-08	1.2948e-06			let-7a-5p	12.449	6.7607e-06	1.1745e-05
	RPL12P1	12.989	5.9035e-08	1.3728e-06			miR-181b-5p	12.304	7.7194e-06	1.3313e-05
	AP001922.1	12.928	6.3762e-08	1.472e-06			miR-590-3p	11.783	1.2456e-05	2.1327e-05
	MT-TE	12.92	6.4456e-08	1.4774e-06			miR-106b-5p	11.729	1.3088e-05	2.225e-05
	RN7SL97P	12.904	6.5803e-08	1.4976e-06			miR-629-5p	11.531	1.5701e-05	2.6503e-05
	LINC01600	12.881	6.7744e-08	1.5309e-06			miR-199b-3p	11.516	1.5925e-05	2.6691e-05
	SELENOF	12.866	6.9063e-08	1.5498e-06			miR-221-3p	11.09	2.3589e-05	3.9261e-05
	MIR33A	12.842	7.1257e-08	1.5837e-06			miR-19a-3p	10.964	2.6491e-05	4.3784e-05
	RNY1	12.838	7.156e-08	1.5837e-06			let-7f-1-3p	10.568	3.822e-05	6.2734e-05
	NPM1	12.831	7.2202e-08	1.587e-06			miR-28-3p	10.416	4.4014e-05	7.1749e-05
	MIR130A	12.822	7.3068e-08	1.5951e-06			miR-99a-5p	10.398	4.4754e-05	7.2157e-05
	LINC00598	12.816	7.3601e-08	1.5959e-06			let-7b-5p	10.395	4.4871e-05	7.2157e-05
	GPX3	12.785	7.6632e-08	1.6504e-06			miR-103a-3p	10.316	4.8303e-05	7.7155e-05
	RPL22	12.733	8.193e-08	1.7528e-06			miR-671-5p	10.149	5.6411e-05	8.9506e-05
	MIR187	12.713	8.4033e-08	1.7841e-06			miR-185-5p	9.9715	6.6527e-05	0.00010486
	PNRC2	12.709	8.4508e-08	1.7841e-06			miR-30e-3p	9.8451	7.4832e-05	0.00011717
	RNVU1-1	12.69	8.6524e-08	1.8147e-06			miR-877-5p	9.7543	8.1439e-05	0.00012668
	AL117378.1	12.641	9.2202e-08	1.9213e-06			miR-652-3p	9.4101	0.0001123	0.00017355
	COPA	12.62	9.4744e-08	1.9615e-06			miR-940	9.35	0.00011878	0.00018231
	SCD	12.602	9.6982e-08	1.995e-06			miR-335-5p	9.3436	0.0001195	0.00018231
	RNVU1-18	12.519	1.0777e-07	2.2028e-06			miR-421	9.3286	0.00012118	0.0001837
	ZNF767P	12.482	1.1307e-07	2.2966e-06			miR-628-5p	9.1984	0.00013688	0.00020618
	ERMP1	12.477	1.1383e-07	2.2973e-06			miR-190b-5p	9.0792	0.00015303	0.00022906
	EIF4H	12.43	1.2097e-07	2.4262e-06			miR-199a-3p	8.8576	0.00018837	0.0002802
	APC2	12.356	1.3301e-07	2.651e-06			miR-577	8.7463	0.00020909	0.00030901
	EEF1A1P14	12.341	1.3551e-07	2.6715e-06			miR-30e-5p	8.74	0.00021033	0.00030901
	H2BFM	12.34	1.357e-07	2.6715e-06			miR-151b	8.6393	0.00023121	0.0003376
	CSN2	12.306	1.4181e-07	2.7748e-06			miR-151a-3p	7.5225	0.00066287	0.00096197
	MIR511	12.274	1.4775e-07	2.8736e-06			miR-7704	7.2841	0.00083091	0.0011985
	ARHGAP18	12.258	1.5082e-07	2.9146e-06			miR-330-3p	7.2017	0.00089844	0.0012881
	SNORD33	12.254	1.5168e-07	2.9146e-06			miR-7-1-3p	7.1588	0.00093579	0.0013336
	AC090498.1	12.239	1.5464e-07	2.9538e-06			miR-125a-3p	7.1044	0.00098543	0.001396
	MIR516A2	12.161	1.709e-07	3.2451e-06			miR-18a-5p	7.016	0.0010718	0.0015093
	TP53AIP1	12.092	1.8684e-07	3.5268e-06			miR-101-3p	6.8362	0.0012715	0.0017801
	AGPAT3	12.078	1.9023e-07	3.5699e-06			miR-1843	6.8016	0.0013141	0.001829
	DCAF6	12.06	1.9467e-07	3.6094e-06			miR-324-3p	6.3821	0.00196	0.0027005
	SNORD6	12.058	1.9533e-07	3.6094e-06			miR-32-5p	6.3806	0.001963	0.0027005
	NDUFB3	12.056	1.9571e-07	3.6094e-06			let-7a-3p	6.2755	0.0021701	0.0029683
	RNF135	12.046	1.9827e-07	3.6357e-06			miR-766-3p	6.102	0.0025616	0.0034837
	NAGA	11.981	2.155e-07	3.9291e-06			let-7f-5p	5.9745	0.0028939	0.0039134
	CEL	11.976	2.1708e-07	3.9356e-06			miR-203a-3p	5.9519	0.0029571	0.0039762
	SNORD18C	11.906	2.3749e-07	4.2814e-06			miR-1307-5p	5.9295	0.0030212	0.0040396
	CCT7	11.898	2.4016e-07	4.3055e-06			miR-3940-3p	5.6959	0.0037794	0.0050252
	RABL6	11.825	2.6388e-07	4.7045e-06			miR-374b-3p	5.6413	0.0039829	0.0052663
	TPD52	11.802	2.7171e-07	4.8171e-06			miR-598-3p	5.3443	0.0052979	0.0069664
	MIR30D	11.761	2.8662e-07	5.0537e-06			miR-125b-5p	5.233	0.0058965	0.0077108
	HADHB	11.738	2.9504e-07	5.1737e-06			miR-576-5p	5.2129	0.0060116	0.0078183
	IMPDH2	11.719	3.0251e-07	5.2758e-06			let-7d-5p	5.1978	0.0060998	0.00789
	RNU1-11P	11.689	3.1427e-07	5.4241e-06			miR-27a-3p	5.1771	0.0062222	0.0080048
	RNU1-27P	11.689	3.1439e-07	5.4241e-06			miR-15b-5p	5.149	0.0063934	0.0081808
	RNU1-2	11.658	3.275e-07	5.62e-06			miR-301a-3p	4.6857	0.0099958	0.012722
	LYZ	11.635	3.3709e-07	5.729e-06			miR-4454	4.5999	0.01086	0.013748
	AL356512.1	11.635	3.3742e-07	5.729e-06			miR-20a-5p	4.5047	0.011907	0.014994
	AC024592.3	11.63	3.3947e-07	5.7334e-06			miR-205-5p	4.362	0.01367	0.017124
	PLAGL1	11.505	3.9909e-07	6.7051e-06			miR-423-3p	4.2434	0.015336	0.01911
	COL14A1	11.384	4.6688e-07	7.8032e-06			miR-1287-5p	4.0773	0.018016	0.022332
	MIR152	11.356	4.8414e-07	8.0497e-06			miR-501-3p	4.0591	0.018337	0.022613
	CYP4F11	11.275	5.3733e-07	8.8882e-06			miR-148a-3p	3.9463	0.02046	0.025101
	EEF1A1P4	11.199	5.9306e-07	9.7597e-06			miR-2110	3.9366	0.020653	0.025207
	AL121603.2	11.143	6.3778e-07	1.0442e-05			miR-1266-5p	3.9263	0.02086	0.02533
	SURF4	11.121	6.5688e-07	1.07e-05			miR-141-5p	3.8326	0.022851	0.027606
	CYP27B1	11.083	6.8948e-07	1.1175e-05			miR-342-3p	3.4803	0.032199	0.038703
	RPL12P38	11.061	7.0945e-07	1.1422e-05			miR-193a-5p	3.4473	0.033249	0.039765
	ATP6V1G1	11.059	7.119e-07	1.1422e-05			miR-331-5p	3.005	0.051209	0.060938
	XAB2	11.024	7.4492e-07	1.1893e-05			miR-7706	2.9112	0.056132	0.066465
	UQCRB	11.016	7.5257e-07	1.1955e-05			miR-744-5p	2.8222	0.061246	0.072161
	MIR326	10.943	8.2742e-07	1.308e-05			miR-128-3p	2.7927	0.06304	0.073909
	GAPDH	10.906	8.6801e-07	1.3654e-05			miR-589-5p	2.6934	0.069485	0.081066
	RNU1-1	10.901	8.7347e-07	1.3673e-05			miR-484	2.634	0.073648	0.085504
	ADIRF	10.898	8.7783e-07	1.3675e-05			miR-196b-5p	2.6073	0.075604	0.087348
	RPL18A	10.882	8.964e-07	1.3896e-05			miR-365b-5p	2.5637	0.078906	0.090722
	CLDN3	10.864	9.1741e-07	1.4154e-05			miR-30c-2-3p	2.5029	0.083759	0.09584
	PDE4DIP	10.787	1.0136e-06	1.5563e-05			miR-664a-5p	2.4897	0.084852	0.096625
	MTCH2	10.773	1.0324e-06	1.5777e-05			miR-224-5p	2.4738	0.086184	0.097675
	KARS	10.76	1.0508e-06	1.5981e-05			miR-425-3p	2.452	0.08805	0.099318
	RNU1-28P	10.739	1.0793e-06	1.6337e-05			miR-10b-5p	2.1335	0.12042	0.13519
	MIR877	10.725	1.0984e-06	1.6549e-05			miR-125a-5p	2.0869	0.12608	0.14088
	MDN1	10.701	1.134e-06	1.7005e-05			miR-486-5p	1.9138	0.14952	0.16629
	MT-TY	10.696	1.1416e-06	1.7038e-05			miR-7-5p	1.8927	0.15267	0.169
	TULP1	10.681	1.1645e-06	1.73e-05			miR-141-3p	1.8719	0.15584	0.17171
	SLC39A8	10.519	1.4371e-06	2.1251e-05			miR-33b-5p	1.8572	0.15812	0.17342
	ASPH	10.481	1.5114e-06	2.2248e-05			miR-100-5p	1.8497	0.15928	0.1739
	MUC1	10.393	1.6952e-06	2.4688e-05			miR-671-3p	1.7681	0.17265	0.18762
	RNY4	10.392	1.6968e-06	2.4688e-05			miR-4516	1.56	0.21203	0.22938
	BIRC6	10.39	1.7002e-06	2.4688e-05			miR-4492	1.488	0.22769	0.24521
	TRPS1	10.379	1.7249e-06	2.4934e-05			miR-10399-3p	1.4598	0.23413	0.251
	RNU1-3	10.368	1.7506e-06	2.5192e-05			miR-769-5p	1.3843	0.2523	0.26927
	GUCA2A	10.336	1.8267e-06	2.6169e-05			miR-7977	1.353	0.26022	0.27649
	OSTC	10.301	1.9115e-06	2.7165e-05			miR-99a-3p	1.2442	0.28982	0.30657
	RPS11	10.3	1.9131e-06	2.7165e-05			miR-4707-3p	1.2305	0.29378	0.30938
	SLCO2B1	10.263	2.0084e-06	2.8392e-05			miR-10a-5p	1.1296	0.32469	0.34043
	CSN1S2AP	10.252	2.0385e-06	2.869e-05			miR-181a-3p	1.1182	0.32839	0.3428
	SPPL2B	10.247	2.0494e-06	2.8719e-05			miR-1303	0.96861	0.38094	0.39591
	ATE1	10.243	2.0614e-06	2.876e-05			miR-335-3p	0.87171	0.41942	0.43401
	RNASE4	10.217	2.1325e-06	2.9624e-05			miR-328-3p	0.80281	0.44914	0.46275
	RNU1-4	10.192	2.204e-06	3.0486e-05			miR-454-3p	0.7235	0.486	0.49857
	ANK1	10.181	2.2352e-06	3.0767e-05			miR-574-5p	0.54899	0.57818	0.59059
	PTGR1	10.178	2.2436e-06	3.0767e-05			miR-99b-5p	0.41553	0.66041	0.6717
	SNX33	10.164	2.286e-06	3.1216e-05			miR-5100	0.40429	0.66786	0.67638
	AHNAK	10.152	2.3206e-06	3.1555e-05			miR-874-3p	0.38116	0.68344	0.68923
	SNORD26	10.146	2.3399e-06	3.1682e-05			miR-197-3p	0.36741	0.69288	0.6958
	BRWD1	10.124	2.4091e-06	3.2483e-05			miR-151a-5p	0.24357	0.784	0.784
	RNU2-26P	10.078	2.5571e-06	3.4289e-05
	ALAS2	10.076	2.5645e-06	3.4289e-05
	SNORD3B-1	10.071	2.5807e-06	3.4363e-05
	SUN1	10.048	2.6622e-06	3.5302e-05
	BAZ2A	10.043	2.6785e-06	3.5372e-05
	IDI2-AS1	10.003	2.8212e-06	3.7103e-05
	PGM1	9.9432	3.0517e-06	3.9971e-05
	RPS19	9.9396	3.0664e-06	4e-05
	AL117329.1	9.9352	3.0841e-06	4.0068e-05
	CSN3	9.9253	3.1244e-06	4.0428e-05
	MT-ATP8	9.884	3.298e-06	4.2299e-05
	RPL4P4	9.8817	3.3079e-06	4.2299e-05
	MIR320B2	9.8816	3.3085e-06	4.2299e-05
	CKAP5	9.8633	3.3889e-06	4.3154e-05
	SERINC1	9.8392	3.4976e-06	4.4362e-05
	OR4K15	9.8161	3.6051e-06	4.546e-05
	CYP26C1	9.8145	3.6124e-06	4.546e-05
	SMARCC2	9.8045	3.6599e-06	4.5878e-05
	SNORA80E	9.7973	3.6948e-06	4.6134e-05
	FBRSL1	9.7734	3.8127e-06	4.7422e-05
	HOXD11	9.7457	3.9535e-06	4.8984e-05
	RNY4P10	9.7222	4.0772e-06	5.0322e-05
	SNORD42A	9.705	4.1701e-06	5.1272e-05
	SNHG5	9.6991	4.2029e-06	5.1478e-05
	LMOD3	9.6922	4.2409e-06	5.1746e-05
	PRKG1	9.6838	4.2881e-06	5.2123e-05
	MAPK8	9.6793	4.3131e-06	5.223e-05
	CELP	9.6376	4.556e-06	5.4963e-05
	ARMT1	9.6237	4.6398e-06	5.5437e-05
	AL137803.1	9.6234	4.642e-06	5.5437e-05
	BX679664.3	9.6207	4.6584e-06	5.5437e-05
	SNORA73A	9.6197	4.6643e-06	5.5437e-05
	MIR320B1	9.6017	4.7756e-06	5.655e-05
	NAA10	9.583	4.8945e-06	5.7745e-05
	PNISR	9.5802	4.9129e-06	5.7749e-05
	MT-ATP6	9.5675	4.9955e-06	5.8506e-05
	SNORD104	9.5627	5.0267e-06	5.8657e-05
	SETX	9.5337	5.2219e-06	6.0714e-05
	RPS5	9.5248	5.2837e-06	6.1211e-05
	RPL36	9.5203	5.3145e-06	6.1346e-05
	TREML1	9.4807	5.5982e-06	6.4256e-05
	RETREG1	9.4796	5.6066e-06	6.4256e-05
	ZNF792	9.4705	5.6745e-06	6.4802e-05
	SNORD3D	9.4593	5.7579e-06	6.5522e-05
	SNORD3B-2	9.4538	5.8001e-06	6.5768e-05
	MICAL1	9.4511	5.8208e-06	6.5771e-05
	PRICKLE2	9.4445	5.8716e-06	6.6112e-05
	HMGCR	9.4383	5.919e-06	6.6413e-05
	SNORD12B	9.4115	6.1317e-06	6.856e-05
	RNY3P1	9.4048	6.1857e-06	6.8923e-05
	ECEL1	9.3987	6.2356e-06	6.9239e-05
	APP	9.3764	6.4209e-06	7.105e-05
	FTH1	9.3693	6.4813e-06	7.1472e-05
	CSDE1	9.3285	6.8388e-06	7.5074e-05
	DDB1	9.3267	6.8547e-06	7.5074e-05
	ARL4A	9.3056	7.0476e-06	7.6925e-05
	SCARNA16	9.263	7.4544e-06	8.1088e-05
	TOR1AIP1	9.2373	7.7108e-06	8.3594e-05
	RBMY1A1	9.2169	7.9199e-06	8.5572e-05
	RBMY1J	9.2093	8.0001e-06	8.6149e-05
	RPL6P27	9.1841	8.2701e-06	8.8758e-05
	RF00003	9.1583	8.5561e-06	9.1522e-05
	AL356488.2	9.1534	8.6109e-06	9.1802e-05
	C1orf229	9.1162	9.0434e-06	9.6093e-05
	ZZEF1	9.0831	9.4457e-06	0.00010004
	ARAP2	9.0523	9.8377e-06	0.00010385
	RAB14	9.0433	9.9547e-06	0.00010474
	MRPS33	9.0324	1.0098e-05	0.0001059
	RBMY1B	9.0174	1.0301e-05	0.00010767
	MTATP6P1	8.9884	1.0701e-05	0.0001115
	NAV2	8.9828	1.0782e-05	0.00011197
	PADI2	8.9551	1.1182e-05	0.00011575
	RP1L1	8.9368	1.1456e-05	0.0001182
	RBMY1D	8.8917	1.2157e-05	0.00012504
	FASN	8.8779	1.238e-05	0.00012692
	PARP1	8.8619	1.2644e-05	0.00012922
	ACSL3	8.8061	1.3611e-05	0.00013866
	KRT19	8.8023	1.3678e-05	0.0001389
	MT-CO2	8.7913	1.3879e-05	0.00014049
	AL672043.1	8.7867	1.3963e-05	0.0001409
	RBMY1E	8.7547	1.4567e-05	0.00014627
	PLIN3	8.7537	1.4586e-05	0.00014627
	FAP	8.7438	1.4777e-05	0.00014772
	CDK13	8.7378	1.4895e-05	0.00014844
	SCARNA2	8.7319	1.501e-05	0.00014913
	RPL9	8.7269	1.5111e-05	0.00014966
	KCNC1	8.7128	1.5395e-05	0.00015201
	CCDC34	8.7042	1.5569e-05	0.00015326
	HLA-DRB1	8.6976	1.5706e-05	0.00015369
	MUC16	8.6971	1.5718e-05	0.00015369
	ASAH2	8.6952	1.5757e-05	0.00015369
	RF00019	8.652	1.6682e-05	0.00016222
	LARGE1	8.648	1.677e-05	0.00016259
	COL5A1	8.6415	1.6916e-05	0.0001635
	RNVU1-19	8.6271	1.724e-05	0.00016593
	C16orf72	8.6257	1.7271e-05	0.00016593
	AC009055.2	8.6216	1.7365e-05	0.00016599
	TAC3	8.6209	1.738e-05	0.00016599
	SNORD12C	8.6154	1.7507e-05	0.00016671
	ECH1	8.5834	1.8263e-05	0.00017312
	SERINC2	8.5824	1.8288e-05	0.00017312
	CELF6	8.578	1.8394e-05	0.00017361
	LTC4S	8.5736	1.8503e-05	0.00017412
	SNORD1B	8.5639	1.8742e-05	0.00017586
	NANS	8.5459	1.9191e-05	0.00017954
	RNY4P7	8.5432	1.926e-05	0.00017967
	NONO	8.535	1.9471e-05	0.00018111
	SNORD96A	8.5323	1.9539e-05	0.00018122
	TCFL5	8.5279	1.9654e-05	0.00018176
	UGP2	8.5251	1.9728e-05	0.00018192
	AIF1L	8.5159	1.9968e-05	0.0001836
	AC009123.1	8.5045	2.027e-05	0.00018585
	LMLN-AS1	8.4916	2.062e-05	0.00018851
	RBMY1F	8.4871	2.0745e-05	0.00018901
	MT-ND4	8.4853	2.0792e-05	0.00018901
	PNPLA6	8.4783	2.0987e-05	0.00018988
	LIN7C	8.4776	2.1005e-05	0.00018988
	RPL12P6	8.4567	2.1595e-05	0.00019466
	ZNF335	8.454	2.1671e-05	0.0001948
	LINC00649	8.4279	2.2434e-05	0.00020109
	RPS9	8.404	2.3153e-05	0.00020695
	KIAA0408	8.3771	2.3991e-05	0.00021344
	SLC44A1	8.3739	2.4094e-05	0.00021344
	FOXL2	8.3725	2.4139e-05	0.00021344
	TEX101	8.3723	2.4144e-05	0.00021344
	VPS53	8.3612	2.4503e-05	0.00021602
	RBMX	8.3484	2.4922e-05	0.00021797
	IMPDH1	8.347	2.4968e-05	0.00021797
	MT-ND3	8.3448	2.5039e-05	0.00021797
	HERC2P9	8.3446	2.5047e-05	0.00021797
	CGNL1	8.3426	2.5111e-05	0.00021797
	STSP1	8.342	2.5132e-05	0.00021797
	ZNF747	8.3241	2.5735e-05	0.00022259
	NUFIP2	8.2731	2.7531e-05	0.00023749
	EIF1AX	8.2406	2.8744e-05	0.00024729
	MT-CO3	8.2117	2.9866e-05	0.00025625
	STBD1	8.208	3.0009e-05	0.00025631
	TMTC1	8.2075	3.0032e-05	0.00025631
	KRR1	8.202	3.0251e-05	0.0002575
	FTH1P16	8.196	3.0491e-05	0.00025885
	MIR195	8.1752	3.1344e-05	0.00026539
	RN7SL296P	8.1661	3.1722e-05	0.00026788
	DNAJC11	8.1137	3.4004e-05	0.0002864
	MAVS	8.0993	3.4657e-05	0.00029114
	ZDHHC18	8.0388	3.7554e-05	0.00031465
	EEF1A1P9	8.032	3.7892e-05	0.00031665
	ANAPC1P1	8.0278	3.8102e-05	0.00031758
	MIR4634	8.0194	3.853e-05	0.00032032
	TENT5A	8.0161	3.8702e-05	0.00032062
	ATPAF2	8.0148	3.8766e-05	0.00032062
	MT-ND4L	8.0068	3.9181e-05	0.00032322
	LOXL2	8.0013	3.9468e-05	0.00032405
	CFAP46	8.001	3.9483e-05	0.00032405
	CYP1B1-AS1	7.9803	4.0579e-05	0.00033219
	GUSBP11	7.978	4.0703e-05	0.00033235
	RP1	7.9488	4.2312e-05	0.00034462
	RNU4-46P	7.9465	4.2441e-05	0.00034479
	DLK1	7.943	4.2637e-05	0.00034551
	IQCH	7.9338	4.3164e-05	0.0003489
	HERC2P4	7.9224	4.3818e-05	0.00035246
	SLC25A38	7.9223	4.3824e-05	0.00035246
	BRF1	7.9182	4.4064e-05	0.00035335
	C17orf77	7.9167	4.4155e-05	0.00035335
	RFX7	7.8998	4.5155e-05	0.00036045
	HSPA8	7.8942	4.549e-05	0.00036223
	MAML3	7.8857	4.6003e-05	0.00036541
	ENGASE	7.8615	4.7507e-05	0.00037642
	MIR1260A	7.8555	4.7887e-05	0.0003785
	SRP54	7.8526	4.807e-05	0.00037901
	AC022447.5	7.8506	4.8197e-05	0.00037908
	RIMBP3C	7.8249	4.9869e-05	0.00039127
	PCDHGA2	7.8225	5.003e-05	0.00039158
	G3BP2	7.7944	5.1931e-05	0.00040442
	PNPLA7	7.7934	5.2003e-05	0.00040442
	AF274854.1	7.7927	5.2049e-05	0.00040442
	RPL27A	7.7891	5.2299e-05	0.00040538
	SNORD66	7.775	5.3286e-05	0.00041204
	DAP	7.7686	5.3738e-05	0.00041453
	RN7SL49P	7.7638	5.4084e-05	0.0004162
	MEN1	7.7588	5.4448e-05	0.000418
	MTOR	7.7528	5.4878e-05	0.0004203
	MBD3	7.6953	5.9238e-05	0.00045261
	AFAP1	7.6822	6.0277e-05	0.00045945
	ADIRF-AS1	7.6781	6.0604e-05	0.00046085
	ARF3	7.6756	6.0803e-05	0.00046127
	CABCOCO1	7.6642	6.173e-05	0.00046668
	RNU12	7.6633	6.1808e-05	0.00046668
	MT-CYB	7.6498	6.2926e-05	0.00047401
	ABCC8	7.6287	6.4717e-05	0.00048636
	AC008735.5	7.6197	6.549e-05	0.00049102
	MT-TM	7.5938	6.7785e-05	0.00050704
	SNORA13	7.5863	6.8466e-05	0.00051095
	FOXE3	7.5743	6.9566e-05	0.00051711
	RPLP1	7.5733	6.9657e-05	0.00051711
	RN7SL128P	7.572	6.9775e-05	0.00051711
	BCAS2	7.5503	7.1815e-05	0.000531
	NCKAP5L	7.5481	7.2026e-05	0.00053134
	SNORD25	7.5356	7.324e-05	0.00053905
	MIR941-2	7.5229	7.4479e-05	0.00054576
	RACGAP1	7.5228	7.4491e-05	0.00054576
	YTHDF1	7.5123	7.5544e-05	0.00055221
	MUCL3	7.4709	7.9818e-05	0.00058212
	ITGAV	7.4648	8.0467e-05	0.00058458
	YBX1	7.4643	8.0519e-05	0.00058458
	CNTN4	7.4586	8.1128e-05	0.00058767
	JADE3	7.4546	8.1558e-05	0.00058946
	RPS15	7.4436	8.2765e-05	0.00059684
	LINC01579	7.4285	8.4443e-05	0.00060758
	GRINA	7.4205	8.5347e-05	0.0006127
	BEND4	7.4135	8.6139e-05	0.00061701
	TSC22D1	7.407	8.6895e-05	0.00062104
	SNORD138	7.3833	8.9677e-05	0.0006395
	YWHAB	7.3545	9.3179e-05	0.000663
	FRK	7.3364	9.5447e-05	0.00067763
	ACTN1	7.3282	9.6491e-05	0.00068353
	RASSF4	7.2908	0.00010142	0.00071685
	ACO1	7.2882	0.00010177	0.00071776
	SNORD94	7.2865	0.000102	0.00071783
	HSP90B1	7.2784	0.00010311	0.00072401
	TAF11	7.2757	0.00010348	0.00072502
	SRXN1	7.271	0.00010412	0.00072797
	MTCO3P12	7.2593	0.00010576	0.00073777
	ECEL1P3	7.22	0.00011144	0.00077443
	SYNE1	7.2191	0.00011157	0.00077443
	P4HB	7.218	0.00011174	0.00077443
	RN7SL767P	7.2107	0.00011283	0.00077914
	AL355075.4	7.2102	0.0001129	0.00077914
	SCARNA11	7.192	0.00011567	0.00079656
	APOBR	7.1841	0.0001169	0.00080325
	LINC01702	7.1641	0.00012005	0.00082316
	SERBP1	7.129	0.00012579	0.00086017
	ARCN1	7.1279	0.00012598	0.00086017
	TTLL4	7.1161	0.00012797	0.0008719
	TUBB4B	7.1089	0.0001292	0.00087667
	RPL36A	7.1088	0.00012922	0.00087667
	TMEM117	7.0995	0.00013084	0.00088579
	CLEC11A	7.068	0.00013644	0.00092173
	MIR941-4	7.06	0.0001379	0.00092967
	RPS2	7.0576	0.00013834	0.00093066
	TPT1	7.0333	0.00014289	0.00095931
	AHCTF1	7.0284	0.00014383	0.00096279
	PGD	7.0274	0.00014401	0.00096279
	GRK3	7.0222	0.00014502	0.0009675
	NDUFS5	7.0047	0.00014844	0.00098825
	MIR93	6.9986	0.00014965	0.00099429
	ASB13	6.9755	0.00015433	0.0010227
	SLCO5A1	6.9743	0.00015457	0.0010227
	HS2ST1	6.9639	0.00015674	0.001035
	RPL28	6.9603	0.00015749	0.0010377
	SNORD69	6.9514	0.00015937	0.001048
	KIF13B	6.9452	0.0001607	0.0010546
	SOD2	6.9427	0.00016123	0.0010559
	LRRK1	6.9409	0.00016162	0.0010563
	ST3GAL4	6.9345	0.00016301	0.0010621
	BNC1	6.9337	0.00016318	0.0010621
	SNORA81	6.9266	0.00016473	0.0010701
	MT-ND5	6.9043	0.0001697	0.0011002
	AC027288.1	6.877	0.00017598	0.0011376
	MPP6	6.8761	0.00017619	0.0011376
	MAP3K13	6.869	0.00017786	0.0011449
	SAMD9L	6.8684	0.00017802	0.0011449
	LSS	6.8657	0.00017865	0.0011466
	SAV1	6.864	0.00017906	0.0011469
	PROB1	6.8538	0.0001815	0.0011603
	ME2	6.8522	0.00018191	0.0011605
	TAX1BP1	6.8253	0.00018854	0.0012004
	EIF4A1	6.823	0.00018912	0.0012017
	COPG1	6.8208	0.00018968	0.0012029
	MTMR2	6.8172	0.0001906	0.0012064
	RBMXL2	6.8156	0.000191	0.0012065
	KIAA2013	6.8122	0.00019186	0.0012096
	RASSF5	6.8064	0.00019335	0.0012166
	SNORD99	6.798	0.00019554	0.001228
	POU3F3	6.7934	0.00019673	0.0012319
	MFSD14C	6.7926	0.00019694	0.0012319
	LINC00506	6.7658	0.00020411	0.0012743
	MIR941-3	6.7604	0.00020559	0.0012787
	MIR29A	6.7603	0.00020562	0.0012787
	MSI2	6.7532	0.00020758	0.0012884
	IGSF3	6.7465	0.00020942	0.0012974
	SIRPA	6.7268	0.00021501	0.0013294
	RAB5CP1	6.7217	0.00021647	0.0013359
	RN7SL664P	6.7071	0.00022073	0.0013595
	UAP1	6.6934	0.0002248	0.001382
	TSPAN7	6.6882	0.00022637	0.001389
	CBS	6.6678	0.00023263	0.0014246
	MT-ND1	6.6565	0.00023614	0.0014434
	CTU2	6.6394	0.00024161	0.001474
	FTH1P10	6.6366	0.00024249	0.0014761
	CLU	6.6355	0.00024287	0.0014761
	MIR378I	6.634	0.00024335	0.0014762
	AC008687.7	6.6256	0.0002461	0.0014901
	UQCRC1	6.6191	0.00024823	0.0015001
	MPZL1	6.6158	0.00024932	0.0015039
	RPL34	6.6123	0.00025051	0.0015066
	SLC46A3	6.6117	0.0002507	0.0015066
	FAM83H	6.6098	0.00025134	0.0015076
	TP53I13	6.5899	0.00025812	0.0015453
	REEP5	6.5754	0.00026315	0.0015725
	SNORD97	6.5682	0.00026567	0.0015846
	TRIM39	6.5647	0.00026691	0.0015891
	MIR941-5	6.5362	0.00027727	0.0016477
	RANBP2	6.5323	0.00027872	0.0016533
	NEURL1	6.5295	0.00027978	0.0016565
	FAM83G	6.5242	0.00028177	0.0016652
	MT-CO1	6.5159	0.00028488	0.0016805
	CEBPB	6.5123	0.00028628	0.0016849
	LARP4	6.5099	0.00028719	0.0016849
	MT-TQ	6.5099	0.0002872	0.0016849
	MIR941-1	6.5019	0.00029027	0.0016988
	AXIN2	6.501	0.00029063	0.0016988
	ITM2B	6.4921	0.00029408	0.0017158
	ORC4	6.4876	0.00029588	0.0017232
	APLP2	6.4709	0.00030253	0.0017588
	FLT3	6.4617	0.00030628	0.0017773
	TOP2B	6.4601	0.00030694	0.0017779
	SLC12A9	6.4479	0.00031195	0.0018024
	MIR210	6.4471	0.00031229	0.0018024
	MIR96	6.4428	0.00031411	0.0018096
	VSIG10	6.439	0.00031569	0.001813
	TNIK	6.4387	0.00031582	0.001813
	MTND5P11	6.4285	0.00032017	0.0018347
	UBE2E1	6.4253	0.00032151	0.0018391
	KIAA1217	6.4227	0.00032266	0.0018424
	SPIDR	6.4127	0.00032699	0.0018638
	GCGR	6.406	0.00032992	0.0018772
	MIR1260B	6.3934	0.00033553	0.0019057
	CMYA5	6.3827	0.00034037	0.001929
	AZGP1	6.3816	0.00034084	0.001929
	SOCS2	6.3529	0.00035417	0.002001
	SLC25A3P1	6.3497	0.00035569	0.002006
	VCP	6.3348	0.00036283	0.0020427
	AL353593.3	6.3208	0.00036968	0.0020776
	NCF1C	6.3181	0.000371	0.0020813
	AC113935.1	6.3031	0.00037852	0.0021147
	SESN1	6.3026	0.0003788	0.0021147
	MIR518B	6.3023	0.00037891	0.0021147
	ZBTB44	6.3005	0.00037987	0.0021163
	NR4A2	6.294	0.00038318	0.0021288
	RNA5SP532	6.2935	0.00038343	0.0021288
	ZNFX1	6.2834	0.00038862	0.0021508
	RPS17	6.2832	0.00038874	0.0021508
	AC108134.1	6.2766	0.00039218	0.0021661
	LTBR	6.2548	0.00040373	0.0022261
	SNORA73B	6.2514	0.00040561	0.0022326
	NUDC	6.2436	0.00040982	0.0022519
	GSTO2	6.2143	0.00042622	0.002338
	C4orf54	6.206	0.00043098	0.0023601
	RN7SL43P	6.1981	0.00043555	0.0023811
	TSIX	6.1962	0.00043666	0.0023812
	SNORD56	6.1944	0.00043767	0.0023812
	PLPPR3	6.1932	0.00043841	0.0023812
	RN7SL546P	6.1921	0.00043905	0.0023812
	AC006001.3	6.1917	0.0004393	0.0023812
	ORAI2	6.1879	0.0004415	0.0023892
	MTCO2P12	6.1747	0.00044939	0.0024278
	HNRNPLL	6.166	0.0004546	0.0024518
	MIR885	6.1644	0.00045557	0.0024529
	SLC16A7	6.1619	0.0004571	0.002457
	ACTR2	6.1557	0.00046095	0.0024668
	CA12	6.1553	0.00046118	0.0024668
	UTP6	6.1535	0.00046231	0.0024668
	FAM177B	6.1523	0.00046301	0.0024668
	NUTM2B-AS1	6.1517	0.00046338	0.0024668
	PGBD5	6.1514	0.00046356	0.0024668
	SYP	6.1502	0.0004643	0.0024668
	RNA5SP223	6.1391	0.00047128	0.0024966
	SFT2D2	6.1388	0.00047146	0.0024966
	RNF165	6.1329	0.00047518	0.0025066
	SAMHD1	6.1321	0.00047569	0.0025066
	CCNF	6.1321	0.0004757	0.0025066
	INTU	6.1106	0.00048956	0.0025754
	CSF1R	6.1068	0.00049202	0.0025841
	P2RX4	6.1018	0.00049536	0.0025974
	NTRK2	6.0906	0.00050284	0.0026323
	AP3D1	6.0775	0.00051171	0.0026744
	NCL	6.0751	0.00051332	0.0026784
	PITRM1	6.0657	0.00051983	0.002708
	SNORD7	6.0564	0.00052633	0.0027374
	NCOR1	6.0537	0.00052823	0.0027428
	COPB2	6.0481	0.00053222	0.0027591
	CMTM6	6.0443	0.0005349	0.0027685
	AC006504.1	6.0424	0.00053626	0.0027711
	MIR92A2	6.0356	0.00054117	0.002792
	TMEM45A	6.0226	0.00055064	0.0028363
	RPS28	6.0197	0.00055278	0.0028427
	USP7	6.0032	0.00056513	0.0029016
	MIR378A	6.0016	0.00056637	0.0029033
	PLXNB2	5.9994	0.00056802	0.0029071
	FKBP4	5.9977	0.00056934	0.0029093
	SNORD22	5.992	0.0005737	0.0029269
	KDM6B	5.9903	0.000575	0.0029288
	HECTD1	5.9864	0.00057796	0.0029392
	HERC2	5.9793	0.00058349	0.0029627
	C2CD4D	5.9765	0.0005857	0.0029675
	AL365356.4	5.9757	0.00058629	0.0029675
	GPR107	5.9471	0.00060917	0.0030784
	IPO5	5.9452	0.00061068	0.0030812
	RN7SL300P	5.9421	0.00061328	0.0030895
	TSPAN14	5.9388	0.00061595	0.0030981
	RAD23B	5.93	0.00062324	0.0031299
	GLRX5	5.9103	0.00063989	0.0032085
	SPAG9	5.9078	0.000642	0.003214
	MT-TN	5.8908	0.00065679	0.0032816
	USF3	5.8899	0.00065754	0.0032816
	AP3S2	5.8701	0.00067519	0.0033644
	SNORD89	5.8681	0.00067701	0.0033683
	AL135926.1	5.8657	0.00067918	0.0033711
	AP003680.1	5.8648	0.00068	0.0033711
	LBX2	5.864	0.00068074	0.0033711
	ZSCAN2	5.8593	0.00068506	0.0033873
	ACLY	5.858	0.00068626	0.003388
	TXNIP	5.8343	0.00070832	0.0034916
	MIR497	5.8324	0.00071015	0.0034952
	PSD	5.8294	0.00071299	0.0035038
	RNA5-8SP2	5.8193	0.00072272	0.0035462
	RNA5SP30	5.8175	0.00072444	0.0035492
	AZIN1	5.793	0.00074853	0.0036616
	LAMB1	5.7865	0.00075508	0.003688
	UTP4	5.784	0.00075764	0.0036949
	PRPS2	5.7803	0.00076137	0.0037075
	HAGLR	5.7753	0.00076645	0.0037266
	ABTB1	5.7719	0.00077004	0.0037383
	RNY4P27	5.7544	0.00078824	0.0038209
	AC005523.2	5.7503	0.00079252	0.0038359
	BEST1	5.7428	0.00080052	0.0038688
	SNHG16	5.7406	0.00080287	0.0038743
	RPS7	5.729	0.00081549	0.0039293
	LMBR1	5.7215	0.00082366	0.0039627
	AP3B1	5.7187	0.00082679	0.0039718
	HTR5BP	5.7164	0.00082929	0.0039779
	LCMT1-AS2	5.7086	0.00083807	0.004014
	CPOX	5.7033	0.00084402	0.0040364
	SRRM2	5.7004	0.00084723	0.0040458
	E2F1	5.689	0.00086035	0.0041022
	CD81	5.6879	0.0008616	0.0041022
	PARVB	5.6837	0.00086645	0.0041192
	MIR574	5.6698	0.00088265	0.00419
	SH3BP4	5.6634	0.0008903	0.0042201
	KPNA5	5.6564	0.00089865	0.0042533
	RN7SL499P	5.6527	0.00090306	0.0042679
	FTH1P2	5.6509	0.00090534	0.0042724
	AC010970.1	5.6493	0.00090725	0.0042751
	GLUL	5.6471	0.00090995	0.0042815
	ISLR2	5.6395	0.00091922	0.0043189
	DQX1	5.6377	0.00092141	0.0043228
	RN7SL795P	5.6287	0.00093263	0.0043691
	MID1IP1	5.6271	0.00093463	0.004372
	RNY4P17	5.6243	0.00093805	0.0043814
	IFITM10	5.6233	0.00093936	0.0043814
	AC087473.1	5.6207	0.00094265	0.0043904
	ABCA3	5.604	0.00096392	0.0044829
	C10orf99	5.601	0.00096778	0.0044944
	GRHL2	5.5985	0.00097102	0.0045029
	AL136454.1	5.5919	0.00097958	0.004536
	H2AFV	5.5852	0.00098843	0.0045704
	FZD8	5.5783	0.0009976	0.0046062
	SNORD43	5.5761	0.0010006	0.0046135
	MT-TG	5.5698	0.0010091	0.004641
	RNA5SP457	5.5695	0.0010095	0.004641
	HDAC4	5.5672	0.0010126	0.0046487
	ARHGAP4	5.5472	0.00104	0.0047676
	AC004943.2	5.5401	0.00105	0.0048065
	MGLL	5.5362	0.0010554	0.0048244
	PPP1CB	5.5327	0.0010605	0.0048407
	MMP21	5.5233	0.0010739	0.0048909
	CAMTA2	5.5228	0.0010745	0.0048909
	RAN	5.5205	0.0010779	0.0048994
	FAM222B	5.5182	0.0010812	0.0049074
	H1F0	5.5095	0.0010938	0.0049578
	FKBP1A	5.5064	0.0010983	0.004971
	ATG10	5.505	0.0011004	0.0049734
	PARD3	5.5028	0.0011037	0.0049814
	ELF5	5.4987	0.0011097	0.0050015
	MRPS34	5.495	0.0011152	0.0050191
	SNORD19B	5.492	0.0011198	0.0050294
	EGF	5.4914	0.0011206	0.0050294
	LSM14A	5.4896	0.0011233	0.0050316
	CRYBB3	5.489	0.0011242	0.0050316
	RPL4P5	5.48	0.0011378	0.0050817
	LINC01554	5.4795	0.0011386	0.0050817
	RPLP2	5.4774	0.0011419	0.0050894
	EPCAM	5.4716	0.0011508	0.0051218
	CBLN2	5.4653	0.0011605	0.0051577
	FP236383.2	5.463	0.0011641	0.0051668
	CHD2	5.461	0.0011672	0.0051734
	POU3F4	5.4578	0.0011721	0.005188
	FP671120.3	5.4568	0.0011737	0.005188
	FP236383.3	5.4546	0.0011772	0.0051962
	CROT	5.4523	0.0011808	0.0052051
	FP671120.4	5.4457	0.0011913	0.0052372
	NAV1	5.4457	0.0011914	0.0052372
	ACTR10	5.4338	0.0012104	0.0053121
	GDI1	5.433	0.0012117	0.0053121
	DSTN	5.42	0.001233	0.0053979
	MSH5	5.4181	0.0012362	0.0053991
	PRX	5.4178	0.0012366	0.0053991
	ARHGAP21	5.3997	0.001267	0.0055242
	PCDHA4	5.3981	0.0012696	0.005528
	METAP1	5.3938	0.0012771	0.005553
	AMER1	5.3774	0.0013053	0.0056682
	RNA5SP386	5.3641	0.0013287	0.0057619
	GALNT1	5.3603	0.0013356	0.0057838
	OLMALINC	5.3589	0.001338	0.0057867
	ABI2	5.3528	0.001349	0.0058263
	CEACAM21	5.3506	0.0013529	0.0058354
	CD2AP	5.3368	0.0013782	0.0059337
	GHITM	5.3361	0.0013794	0.0059337
	CCNY	5.3326	0.0013859	0.0059538
	SLC12A2	5.3151	0.0014189	0.006087
	OR4F17	5.3136	0.0014217	0.0060909
	GTF2A1	5.3067	0.0014348	0.0061389
	MARCKS	5.3056	0.001437	0.0061403
	AL360012.1	5.2879	0.0014714	0.0062787
	SERTAD2	5.2839	0.0014794	0.0063046
	MKRN4P	5.2773	0.0014924	0.0063515
	SMIM29	5.2722	0.0015026	0.0063864
	NCF1	5.2666	0.0015139	0.0064261
	S100A11	5.262	0.0015233	0.0064573
	GSE1	5.2597	0.0015279	0.0064684
	KIFC1	5.2574	0.0015328	0.0064806
	MIR196A1	5.2557	0.0015362	0.0064865
	SNORD18B	5.2504	0.001547	0.0065175
	CDYL	5.2502	0.0015476	0.0065175
	PTMS	5.2483	0.0015515	0.0065254
	WNT7A	5.2451	0.0015582	0.0065449
	NFKBIL1	5.2397	0.0015695	0.0065838
	TUBB6	5.2357	0.001578	0.0066105
	CCDC125	5.2331	0.0015834	0.0066233
	PPP1R13B	5.2323	0.0015851	0.0066233
	ATN1	5.223	0.0016049	0.0066973
	SNORA7A	5.2202	0.0016109	0.0067135
	RNA5SP86	5.2181	0.0016154	0.0067236
	MIR3615	5.2146	0.0016231	0.0067466
	SYNE2	5.2123	0.0016281	0.0067587
	IL33	5.2097	0.0016337	0.0067733
	FAM171A2	5.2081	0.0016373	0.0067793
	BX890604.2	5.1963	0.0016634	0.0068786
	AFDN	5.162	0.0017414	0.0071921
	PRKDC	5.1545	0.0017589	0.007255
	MTRNR2L1	5.1522	0.0017644	0.0072682
	CSNK1A1	5.1499	0.0017699	0.0072817
	LDHB	5.145	0.0017816	0.0073201
	AFTPH	5.1432	0.0017858	0.0073282
	HMCN2	5.1416	0.0017897	0.0073348
	MIR92A1	5.1353	0.0018047	0.0073869
	RF01159	5.1316	0.0018137	0.0074131
	RBMS2	5.1302	0.0018172	0.0074131
	CD14	5.1298	0.0018181	0.0074131
	TRIM67	5.1288	0.0018205	0.0074138
	SCARNA5	5.1182	0.0018465	0.0075102
	MT-TH	5.1152	0.0018541	0.0075314
	PAQR8	5.1056	0.0018779	0.0076182
	AC019322.4	5.1015	0.0018884	0.0076513
	RF00218	5.096	0.0019023	0.0076979
	RHOC	5.0941	0.0019072	0.0076986
	MIR6087	5.094	0.0019072	0.0076986
	SNORD73A	5.0926	0.0019109	0.0077036
	RNU2-1	5.0852	0.00193	0.0077709
	ASXL2	5.0798	0.0019439	0.007817
	BCAS3	5.0716	0.0019653	0.0078932
	FTL	5.0706	0.0019679	0.0078938
	HHIP-AS1	5.0592	0.0019982	0.0080043
	MALAT1	5.0584	0.0020004	0.0080043
	RN7SL674P	5.0567	0.002005	0.0080124
	C4orf50	5.0513	0.0020195	0.0080604
	WDR33	5.046	0.002034	0.0081083
	NSMAF	5.0435	0.0020406	0.0081243
	MIR429	5.0409	0.0020477	0.0081427
	H2AFY	5.036	0.0020614	0.008187
	TRAM1	5.0298	0.0020785	0.0082445
	RNA5SP334	5.0239	0.002095	0.0082916
	ARID5B	5.0234	0.0020964	0.0082916
	MIR663AHG	5.0228	0.0020981	0.0082916
	SNX27	5.0215	0.0021016	0.0082954
	AC079779.1	5.0184	0.0021105	0.0083202
	RN7SL230P	5.0123	0.0021278	0.0083781
	KRAS	5.0072	0.0021422	0.0084185
	RAB12	5.0068	0.0021433	0.0084185
	RNA5SP286	5.0036	0.0021527	0.0084451
	AC064799.1	4.9996	0.0021641	0.0084793
	SCARNA6	4.9953	0.0021767	0.0085183
	SF1	4.9847	0.0022077	0.0086292
	HERC3	4.9791	0.0022243	0.0086835
	SKINT1L	4.9747	0.0022375	0.0087243
	SEMA3C	4.9678	0.0022584	0.008788
	BECN1	4.9675	0.0022593	0.008788
	PRR35	4.9594	0.0022838	0.0088724
	TMEM87B	4.9508	0.0023103	0.0089503
	BCR	4.9497	0.0023135	0.0089503
	ZBTB46	4.9495	0.0023141	0.0089503
	PDE9A	4.9493	0.002315	0.0089503
	TBC1D14	4.9467	0.0023229	0.00897
	FBXO46	4.9434	0.0023332	0.0089992
	PEBP1	4.9413	0.0023398	0.0090138
	MALT1	4.9388	0.0023475	0.0090327
	NDFIP1	4.9305	0.0023737	0.0091225
	RPL24	4.929	0.0023787	0.0091305
	HEIH	4.9244	0.0023932	0.0091753
	DLG5	4.9147	0.0024245	0.0092841
	CCNL1	4.9129	0.0024305	0.0092963
	PITX1	4.9097	0.0024407	0.0093242
	SNORD100	4.9072	0.0024491	0.0093448
	AC092902.4	4.8993	0.0024752	0.0094332
	KIF5B	4.8978	0.00248	0.0094404
	USF2	4.8964	0.0024848	0.0094476
	ALG2	4.8916	0.0025007	0.0094969
	INTS6L	4.8887	0.0025104	0.0095222
	ARL1	4.8847	0.0025237	0.0095616
	DACT3	4.8838	0.0025268	0.0095621
	RREB1	4.8611	0.0026049	0.0098364
	FOXI3	4.8609	0.0026055	0.0098364
	LINC01989	4.8597	0.0026099	0.0098388
	CACNB3	4.859	0.0026122	0.0098388
	DPYSL2	4.8571	0.0026188	0.0098519
	POLR3E	4.8457	0.002659	0.0099915
	AMOT	4.8325	0.0027065	0.010158
	FAM50A	4.8312	0.002711	0.010163
	ZNF316	4.8285	0.0027211	0.010189
	MAP2K2	4.8262	0.0027294	0.010206
	NFIC	4.8255	0.0027321	0.010206
	OAZ3	4.8241	0.0027371	0.010213
	EPRS	4.8207	0.0027494	0.010247
	RNA5SP99	4.8199	0.0027526	0.010247
	B4GALT1	4.8136	0.0027759	0.010322
	ITPR2	4.8119	0.0027822	0.010333
	RN7SL242P	4.809	0.0027931	0.010362
	MIR183	4.8018	0.00282	0.01045
	RNA5-8SP6	4.7932	0.0028524	0.010558
	MYO18A	4.7884	0.002871	0.010614
	ONECUT3	4.7843	0.0028867	0.01066
	AC024257.3	4.7753	0.0029216	0.010776
	RNA5SP366	4.7679	0.0029507	0.010871
	MECP2	4.7557	0.0029992	0.01103
	AC126768.3	4.7554	0.0030006	0.01103
	SOX6	4.7509	0.0030188	0.011077
	PDCD4	4.7502	0.0030215	0.011077
	RPL35	4.7497	0.0030237	0.011077
	BCL2L11	4.7455	0.0030407	0.011124
	TMEM130	4.7448	0.0030436	0.011124
	SKIDA1	4.7396	0.0030645	0.011188
	RPAP2	4.7361	0.003079	0.011228
	GALNTL6	4.7279	0.0031128	0.011338
	GTF2I	4.7223	0.0031364	0.011411
	AC087521.3	4.7146	0.0031688	0.011516
	MEX3D	4.7083	0.0031958	0.011601
	CTNNA1	4.702	0.0032228	0.011686
	RPN1	4.699	0.0032357	0.01172
	DDAH1	4.697	0.0032443	0.011737
	NMNAT3	4.6946	0.0032546	0.011761
	AC064802.1	4.688	0.0032834	0.011852
	MYOF	4.6839	0.0033018	0.011898
	KCNG2	4.6833	0.0033044	0.011898
	TMEM271	4.6827	0.0033072	0.011898
	TOR3A	4.6814	0.0033128	0.011905
	SPEG	4.6743	0.0033445	0.011996
	LTV1	4.674	0.0033458	0.011996
	AL589743.4	4.6575	0.0034202	0.012249
	AL713998.1	4.6549	0.0034321	0.012278
	RNA5SP482	4.6524	0.0034436	0.012302
	MT-TV	4.6518	0.0034465	0.012302
	AC060780.1	4.6505	0.0034527	0.012311
	C11orf96	4.6491	0.003459	0.01232
	MTCO1P12	4.6448	0.0034788	0.012376
	ADAM11	4.6371	0.0035151	0.012492
	RNY4P6	4.6357	0.0035214	0.0125
	SYAP1	4.6333	0.0035327	0.012511
	CACNA1A	4.6326	0.0035362	0.012511
	MIR30C1	4.6326	0.0035363	0.012511
	MIR320C1	4.628	0.003558	0.012573
	AHCYL1	4.6273	0.0035614	0.012573
	NUMA1	4.6189	0.0036017	0.012691
	DNAJC1	4.6186	0.003603	0.012691
	HIPK2	4.6167	0.0036122	0.01271
	ITFG1	4.6086	0.0036517	0.012835
	LINC02614	4.6033	0.0036773	0.012901
	AC008738.5	4.6031	0.0036785	0.012901
	LINC01297	4.6	0.0036938	0.012939
	GATAD2A	4.5993	0.0036973	0.012939
	RF00494	4.5861	0.0037633	0.013144
	HCLS1	4.5859	0.0037642	0.013144
	SF3B1	4.5806	0.0037909	0.013223
	RPS10	4.5773	0.0038077	0.013267
	HNRNPK	4.5724	0.0038325	0.013339
	RBMS1	4.5714	0.0038375	0.013342
	VSX2	4.5669	0.0038608	0.013408
	SNORD10	4.5616	0.0038886	0.013487
	AC068491.3	4.5609	0.0038919	0.013487
	SPINT2	4.5559	0.0039181	0.013563
	EIF3G	4.5531	0.0039328	0.013599
	PPP1R3E	4.5502	0.003948	0.013638
	COL4A2	4.5423	0.0039901	0.013768
	MIR30C2	4.5329	0.0040404	0.013926
	CANT1	4.5238	0.0040897	0.014081
	FNDC3B	4.5171	0.0041268	0.014194
	AC091074.1	4.5131	0.0041489	0.014241
	PLXNA1	4.513	0.0041494	0.014241
	TBC1D8B	4.5066	0.0041853	0.014349
	MIR223	4.5039	0.0042001	0.014384
	KMT5B	4.4919	0.0042684	0.014595
	NLRP13	4.4915	0.0042706	0.014595
	EHF	4.4886	0.0042871	0.014635
	MT-TF	4.4856	0.0043045	0.014679
	TMEM59	4.4833	0.0043177	0.014708
	HLA-A	4.4761	0.0043594	0.014835
	MT-TD	4.4694	0.0043985	0.014952
	SH3RF3-AS1	4.4662	0.0044177	0.015001
	EFR3A	4.4636	0.0044327	0.015025
	TRIM22	4.4623	0.0044404	0.015025
	AC020658.2	4.4623	0.0044408	0.015025
	PRMT2	4.4617	0.0044439	0.015025
	MTRNR2L5	4.461	0.0044481	0.015025
	AC104454.1	4.457	0.0044721	0.015091
	MIR4792	4.456	0.004478	0.015094
	BEND3	4.4536	0.0044923	0.015127
	AC073347.1	4.4509	0.0045086	0.015166
	AC011752.1	4.4452	0.0045432	0.015266
	UNC13A	4.4415	0.0045658	0.015326
	C12orf45	4.4308	0.0046312	0.015529
	ACSL6	4.4289	0.0046435	0.015554
	SUCLG2	4.4216	0.0046887	0.015689
	AC068448.1	4.4097	0.0047637	0.015923
	AL358472.6	4.4029	0.0048074	0.016053
	NPAP1	4.3982	0.0048376	0.016137
	PIGC	4.3921	0.0048776	0.016254
	FBXL5	4.383	0.004937	0.016434
	MIR940	4.3695	0.0050269	0.016703
	NBPF12	4.3693	0.0050281	0.016703
	LINC02028	4.3606	0.0050872	0.016882
	SIMC1	4.3544	0.0051292	0.017004
	UGDH-AS1	4.3477	0.0051754	0.017139
	MIR375	4.3433	0.0052061	0.017223
	MIR664A	4.3369	0.0052504	0.017352
	CMPK1	4.3333	0.0052758	0.017403
	STK25	4.3332	0.0052769	0.017403
	TBX18	4.3291	0.0053056	0.01748
	TPI1	4.3275	0.0053172	0.0175
	RNA5SP444	4.3246	0.0053379	0.017551
	IDI1	4.3207	0.0053658	0.017607
	SNORA65	4.3203	0.0053687	0.017607
	RAB10	4.3199	0.0053717	0.017607
	RN7SL396P	4.3045	0.0054831	0.017954
	GTPBP1	4.3034	0.0054913	0.017963
	TCP1	4.3026	0.0054971	0.017964
	RAP1B	4.2987	0.005526	0.018024
	SNORD24	4.2986	0.0055267	0.018024
	U73166.1	4.2912	0.0055813	0.018183
	AC015656.1	4.2891	0.0055971	0.0182
	MLXIP	4.289	0.0055978	0.0182
	WASF2	4.2811	0.0056575	0.018375
	BRD4	4.2803	0.005663	0.018375
	SLC38A6	4.2795	0.0056696	0.018378
	SNORD48	4.278	0.0056809	0.018396
	ARRDC3	4.2717	0.0057288	0.018532
	PDZRN4	4.2669	0.0057656	0.018632
	SELENBP1	4.2634	0.0057926	0.018701
	NEK7	4.2575	0.0058386	0.01883
	PPCS	4.2564	0.0058465	0.018837
	GAREM2	4.2553	0.0058556	0.018842
	MIR182	4.2547	0.0058599	0.018842
	AC242022.1	4.2497	0.0058992	0.018949
	MT-TK	4.249	0.0059051	0.01895
	HNRNPC	4.243	0.0059521	0.019081
	SCARNA4	4.2391	0.0059834	0.019162
	VAV2	4.2312	0.0060467	0.019346
	SNORA3A	4.2222	0.0061202	0.019562
	ELOB	4.2128	0.0061971	0.019788
	ZBTB42	4.2099	0.0062217	0.019846
	CALB1	4.2037	0.0062729	0.01999
	HP1BP3	4.199	0.0063129	0.020097
	TM6SF2	4.1979	0.0063221	0.020107
	MIR34A	4.1966	0.0063331	0.020122
	SH3D19	4.1891	0.0063969	0.020304
	ELL2	4.1871	0.0064142	0.020339
	C2CD5	4.1805	0.0064706	0.020498
	AL139397.1	4.1792	0.0064819	0.020513
	FNDC3A	4.1774	0.0064974	0.020542
	FOLR1	4.1719	0.0065454	0.020673
	CHST8	4.1669	0.0065895	0.020792
	BTN1A1	4.1659	0.0065984	0.0208
	AL049796.1	4.1607	0.0066438	0.020915
	LOXL4	4.1603	0.0066479	0.020915
	ABCG2	4.1574	0.0066737	0.020958
	FOXP1	4.157	0.0066768	0.020958
	MIR25	4.1565	0.0066811	0.020958
	SAMMSON	4.1509	0.0067315	0.021095
	GFPT1	4.146	0.0067759	0.021214
	CARD8-AS1	4.1431	0.0068023	0.021276
	RBM39	4.1418	0.0068141	0.021292
	TNPO2	4.1377	0.0068508	0.021385
	SLC35B3	4.1319	0.0069041	0.021531
	METRNL	4.1293	0.0069288	0.021587
	ENTPD5	4.125	0.0069684	0.021689
	LINC01524	4.1194	0.0070209	0.021831
	RNA5SP325	4.1111	0.0070985	0.022051
	ZC3H12A	4.1093	0.0071162	0.022085
	TEX13B	4.0857	0.0073433	0.022768
	IMP3	4.0826	0.0073735	0.022839
	TOMM70	4.0697	0.0075024	0.023216
	MIR365A	4.0663	0.0075365	0.023299
	CA5A	4.064	0.0075597	0.023349
	HYOU1	4.0541	0.0076597	0.023635
	LPL	4.0471	0.0077316	0.023834
	CRYBG3	4.0427	0.0077776	0.023949
	MIR155	4.0421	0.0077838	0.023949
	MIPOL1	4.0411	0.0077939	0.023957
	ANXA6	4.0362	0.0078447	0.02409
	SELENOS	4.0346	0.0078614	0.024118
	TALDO1	4.0256	0.0079565	0.024386
	FUT8	4.0196	0.0080208	0.02456
	MTND1P23	4.0083	0.0081424	0.024909
	PSMD3	4.0033	0.008197	0.025052
	ZBTB7A	4.002	0.0082113	0.025072
	SLC45A4	3.9983	0.0082518	0.025171
	TIMMDC1	3.9967	0.0082692	0.0252
	CHP1	3.9953	0.0082844	0.025223
	SRP72	3.9945	0.0082933	0.025226
	ATP5F1A	3.9888	0.0083573	0.025396
	PCYOX1	3.9848	0.0084014	0.025506
	MT-RNR2	3.9784	0.0084734	0.0257
	GABRP	3.9771	0.0084889	0.025723
	TMEM202-AS1	3.9749	0.0085136	0.025774
	SSH1	3.9718	0.008549	0.025848
	TMF1	3.9713	0.0085543	0.025848
	MIR4516	3.9666	0.0086081	0.025978
	AP1G1	3.9661	0.0086135	0.025978
	RNA5SP162	3.9644	0.008633	0.026012
	SNORD118	3.9623	0.0086575	0.026062
	RNA5SP267	3.9613	0.0086695	0.026073
	MT-TW	3.9504	0.0087965	0.026431
	LINC00632	3.9488	0.0088147	0.02646
	KIF1B	3.9464	0.0088429	0.026521
	RPL10	3.9432	0.0088811	0.026593
	TDRD7	3.943	0.0088838	0.026593
	MIR378C	3.942	0.0088955	0.026603
	CALU	3.9397	0.0089224	0.026636
	TK1	3.9397	0.0089229	0.026636
	NAB1	3.9365	0.0089608	0.026724
	EIF3CL	3.9346	0.008983	0.026754
	TMEM231	3.9343	0.0089874	0.026754
	RNA5-8SP4	3.9298	0.0090413	0.026868
	PRKAR2B	3.9297	0.0090424	0.026868
	NPEPPS	3.9201	0.0091583	0.027187
	ITGA8	3.9126	0.0092511	0.027437
	SLC19A2	3.8998	0.0094101	0.027883
	MFSD6	3.8956	0.0094627	0.028013
	UBE2D3	3.8914	0.0095155	0.028143
	CPT1A	3.89	0.0095333	0.02817
	SNORD20	3.8891	0.0095448	0.028178
	HELLPAR	3.8831	0.009622	0.02838
	CIRBP	3.8707	0.009782	0.028825
	ETV6	3.8653	0.0098524	0.028988
	MYLK	3.8651	0.0098555	0.028988
	PPDPF	3.8566	0.0099682	0.029293
	RNA5SP48	3.8514	0.010037	0.02947
	AC005906.2	3.8417	0.010167	0.029823
	CERKL	3.8381	0.010217	0.029926
	AC021483.1	3.8378	0.010221	0.029926
	SPACA7	3.836	0.010245	0.029971
	IFRD1	3.8342	0.010269	0.030013
	MGST1	3.8261	0.010381	0.030311
	TBCA	3.8241	0.010409	0.030366
	C6orf106	3.8174	0.010502	0.030585
	NKX2-5	3.8173	0.010503	0.030585
	USP33	3.8127	0.010568	0.030747
	GSN	3.8101	0.010605	0.030824
	CHSY1	3.802	0.01072	0.031132
	CYP2E1	3.7923	0.01086	0.031508
	EIF5A	3.7892	0.010904	0.031608
	DYNC1H1	3.776	0.011098	0.032142
	SON	3.7741	0.011126	0.032193
	PAFAH1B2	3.7688	0.011204	0.032363
	RAB1A	3.7688	0.011204	0.032363
	PPP2CA	3.766	0.011247	0.032456
	C6orf223	3.7635	0.011284	0.032533
	MIR320A	3.7609	0.011323	0.032617
	PICALM	3.7589	0.011353	0.032673
	MAN2B1	3.7573	0.011377	0.032714
	RAD50	3.7527	0.011448	0.032887
	MIR1301	3.748	0.011519	0.033057
	SNORD110	3.7475	0.011527	0.033057
	RNA5SP252	3.7466	0.01154	0.033065
	DAB2	3.7446	0.011572	0.033126
	RASL10B	3.7429	0.011598	0.033172
	CORIN	3.7378	0.011677	0.033337
	USP15	3.7378	0.011677	0.033337
	HS3ST4	3.736	0.011705	0.033385
	MIR193B	3.7354	0.011714	0.033385
	GMPR	3.7319	0.011768	0.033509
	PFKL	3.7298	0.011801	0.033573
	IRX2	3.7254	0.011871	0.033741
	NAP1L4	3.7129	0.012071	0.034265
	SLC25A42	3.7125	0.012077	0.034265
	TMUB1	3.7067	0.01217	0.034459
	SDC4	3.7063	0.012177	0.034459
	RNA5SP226	3.7063	0.012177	0.034459
	VSTM2A	3.7006	0.012269	0.034689
	DCTN1	3.698	0.012312	0.034778
	EIF3A	3.6939	0.012379	0.034939
	RNA5SP429	3.6911	0.012426	0.03504
	CALM3	3.6897	0.012449	0.035058
	MT-TA	3.6894	0.012455	0.035058
	NCF1B	3.6867	0.012499	0.035153
	STX4	3.6825	0.012568	0.035316
	AGO2	3.6801	0.012609	0.0354
	CGREF1	3.678	0.012644	0.035468
	HECA	3.6738	0.012715	0.035633
	ATM	3.6732	0.012725	0.035633
	ATG9B	3.6713	0.012758	0.035683
	EPHB1	3.6708	0.012766	0.035683
	MT-TI	3.6657	0.012853	0.035898
	RIMS4	3.6617	0.012921	0.036055
	RNA5SP243	3.6559	0.013021	0.036296
	RUFY2	3.6554	0.01303	0.036296
	TOP1	3.6538	0.013058	0.036327
	MTND4P12	3.6535	0.013064	0.036327
	SURF6	3.6515	0.013097	0.036389
	CCDC152	3.6474	0.013169	0.036527
	RF01976	3.6474	0.01317	0.036527
	RNA5SP290	3.6332	0.01342	0.03719
	RN7SL732P	3.6325	0.013434	0.037195
	CLTA	3.6307	0.013466	0.037251
	FIGN	3.63	0.013477	0.037251
	PDIA3	3.6253	0.013562	0.037452
	CHPT1	3.6247	0.013574	0.037453
	NKX2-3	3.6239	0.013587	0.037458
	RNA5-8SN2	3.6221	0.013621	0.037518
	RNA5-8SN3	3.6181	0.013693	0.037671
	TLN1	3.6177	0.0137	0.037671
	NR2F1	3.6168	0.013716	0.037685
	RNA5SP115	3.613	0.013787	0.037846
	GC	3.6121	0.013802	0.037856
	BRD2	3.6029	0.013973	0.03828
	LRPPRC	3.6024	0.013981	0.03828
	LINC01391	3.5927	0.014163	0.03873
	SNORD15A	3.5924	0.014169	0.03873
	SNORD46	3.5913	0.01419	0.038753
	FAM120A	3.5892	0.014229	0.038829
	RASEF	3.5863	0.014284	0.038943
	PC	3.5852	0.014305	0.038967
	UROS	3.5839	0.014331	0.039005
	SENP6	3.5827	0.014352	0.03903
	AL022718.1	3.5797	0.014411	0.039157
	FAM136A	3.5781	0.014441	0.039206
	DRD5P2	3.5762	0.014478	0.039273
	MCL1	3.5755	0.014491	0.039276
	ANKRD17	3.5733	0.014534	0.039345
	ZNF641	3.5729	0.014541	0.039345
	RNY4P14	3.5708	0.014582	0.039423
	RN7SL151P	3.5697	0.014604	0.039447
	RF00002	3.5651	0.014693	0.039656
	SNORD105B	3.5624	0.014746	0.039765
	MIR150	3.5593	0.014807	0.039896
	SLC1A2	3.5568	0.014856	0.039993
	MAP2K3	3.552	0.014951	0.040217
	XPNPEP3	3.5502	0.014986	0.040276
	VAPA	3.5491	0.015009	0.040304
	PLPP3	3.5443	0.015105	0.040511
	HMGN3	3.544	0.015111	0.040511
	HSD17B12	3.543	0.01513	0.040529
	RTN4	3.5418	0.015155	0.040561
	WASHC2C	3.5405	0.015181	0.040596
	SNORD45C	3.5354	0.015284	0.040808
	CGGBP1	3.5353	0.015285	0.040808
	SNORD57	3.5316	0.015362	0.040979
	RNA5SP211	3.5278	0.015439	0.04115
	RNA5SP141	3.522	0.015559	0.041435
	MAP1B	3.517	0.015663	0.041677
	MIR98	3.5149	0.015705	0.041754
	LUC7L	3.5136	0.015733	0.041794
	RNA5-8SN1	3.5122	0.015763	0.041839
	LGMN	3.5076	0.015859	0.042059
	KIAA1328	3.5039	0.015936	0.042229
	RNA5SP199	3.4987	0.016047	0.042487
	TGFBR2	3.493	0.01617	0.04272
	PARP4	3.4927	0.016176	0.04272
	SEC16A	3.4923	0.016184	0.04272
	CYB561D2	3.4921	0.016188	0.04272
	MAZ	3.4864	0.016313	0.043013
	UBE3A	3.4823	0.0164	0.043208
	UBN1	3.4814	0.016421	0.043229
	AGBL5	3.4771	0.016514	0.043418
	GAS2L1	3.4768	0.01652	0.043418
	RNA5SP473	3.4744	0.016574	0.043509
	CACNA1B	3.4736	0.016592	0.043509
	XPOT	3.4734	0.016596	0.043509
	RNA5SP345	3.4706	0.016659	0.04364
	HSPA14	3.4687	0.016701	0.043713
	MT-ND6	3.4647	0.016788	0.043906
	HEATR5A	3.464	0.016805	0.043914
	MAEA	3.4626	0.016836	0.04396
	LINC00504	3.4608	0.016876	0.044029
	CCDC194	3.4568	0.016967	0.044229
	DND1P1	3.4497	0.017126	0.044609
	RN7SK	3.432	0.017535	0.045635
	HIC1	3.4304	0.017572	0.045695
	MIRLET7I	3.4271	0.017647	0.045854
	MLF2	3.4253	0.017691	0.04593
	HSPA5	3.421	0.017792	0.046128
	IMPACT	3.4208	0.017796	0.046128
	SNORD58A	3.4193	0.017831	0.046181
	TMC5	3.4051	0.01817	0.046994
	MIR196A2	3.405	0.018174	0.046994
	RNA5SP323	3.4037	0.018204	0.047034
	IRX1	3.3953	0.018409	0.047527
	CTC1	3.3927	0.018472	0.04765
	RN7SL3	3.3905	0.018527	0.047754
	CAND1	3.3894	0.018554	0.047784
	DDX39B	3.3857	0.018645	0.047982
	RACK1	3.3794	0.018801	0.048331
	SPSB4	3.379	0.018811	0.048331
	SLC25A3	3.378	0.018837	0.048358
	KCNQ1OT1	3.3741	0.018933	0.048565
	LSM4	3.3733	0.018954	0.048582
	ADRA1B	3.3657	0.019146	0.049033
	SYCE1	3.3648	0.019169	0.049054
	RNA5SP216	3.3626	0.019226	0.049134
	MRPL9	3.3624	0.019231	0.049134
	LINC00324	3.3604	0.019282	0.049203
	RNA5SP260	3.3601	0.019289	0.049203
	TMED8	3.359	0.019318	0.049206
	RNF182	3.3589	0.019321	0.049206
	RNA5SP50	3.3546	0.01943	0.049433
	SREBF1	3.3539	0.019449	0.049433
	TLK1	3.3531	0.019469	0.049433
	NCLN	3.3525	0.019483	0.049433
	SNORD82	3.3524	0.019487	0.049433
	SLC35E1	3.3508	0.019527	0.049496
	AC005829.2	3.3435	0.019719	0.049942
	RNA5SP149	3.342	0.019757	0.049995
	TPM4	3.3415	0.019771	0.049995
	EIF4G2	3.3401	0.019806	0.050045
	SNORD4A	3.3384	0.019851	0.05012
	MIR499B	3.3374	0.019879	0.050138
	ATP6V0E2-AS1	3.337	0.01989	0.050138
	PDCD5	3.3288	0.020105	0.050642
	RPL38	3.3272	0.02015	0.050714
	RNY4P25	3.3264	0.020169	0.050723
	NELFCD	3.323	0.020262	0.050916
	ADGRL1	3.3214	0.020304	0.050984
	MIR7977	3.3191	0.020365	0.051095
	RNA5SP38	3.3178	0.020401	0.051146
	SH3BGRL2	3.3172	0.020419	0.05115
	FUCA1	3.3155	0.020464	0.051203
	CTDSP2	3.3152	0.020471	0.051203
	RNA5SP368	3.3137	0.020513	0.051266
	RNA5SP152	3.3123	0.020551	0.051321
	CYP51A1	3.3057	0.02073	0.051728
	OGA	3.3022	0.020828	0.051933
	RNA5SP442	3.2983	0.020936	0.052157
	TRAPPC3	3.2978	0.020951	0.052157
	ACACA	3.2963	0.020991	0.052217
	PDCD6IP	3.2941	0.021053	0.052317
	FABP3	3.2937	0.021064	0.052317
	PQBP1	3.2928	0.021088	0.052336
	EIF2S3	3.2917	0.021119	0.052374
	PCNT	3.2899	0.02117	0.052439
	SCARNA10	3.2896	0.021178	0.052439
	BRD7	3.282	0.021393	0.05293
	RN7SL752P	3.2726	0.021661	0.053552
	PCDHGB4	3.2715	0.021692	0.053588
	DNAH8	3.2706	0.021717	0.053609
	RNA5SP403	3.2616	0.021978	0.054162
	ATF4	3.2615	0.021981	0.054162
	DDX54	3.2611	0.021992	0.054162
	SNORD61	3.2601	0.022021	0.054191
	THAP7	3.2528	0.022236	0.054678
	LINC01945	3.2497	0.022328	0.054822
	FUS	3.2497	0.022329	0.054822
	NCOA4	3.2459	0.022441	0.055057
	ATL3	3.2449	0.02247	0.055065
	IL11	3.2446	0.022479	0.055065
	CDC42	3.2414	0.022574	0.055254
	TSPYL1	3.2363	0.022727	0.055565
	MYO6	3.236	0.022735	0.055565
	MTO1	3.234	0.022797	0.055648
	PRKAR1A	3.2338	0.022804	0.055648
	AKAP13	3.2316	0.022868	0.055762
	SKOR2	3.2304	0.022905	0.055809
	SLC16A4	3.2229	0.023135	0.056328
	CLSTN1	3.2207	0.023202	0.056442
	HELZ	3.2202	0.023217	0.056442
	PERP	3.2194	0.023242	0.05646
	AC007333.2	3.2188	0.02326	0.056462
	MIR330	3.2175	0.023301	0.056518
	MIR3074	3.2162	0.023341	0.056573
	CAPZA2	3.2142	0.0234	0.056673
	ELP3	3.2049	0.023692	0.057336
	AL161431.1	3.2038	0.023728	0.057379
	RNA5SP486	3.2027	0.023759	0.057413
	LEPR	3.2002	0.023839	0.05753
	TRABD	3.2001	0.023844	0.05753
	HNRNPR	3.1951	0.024	0.057863
	ZNF324B	3.1927	0.024076	0.058004
	CYB5R3	3.1908	0.024138	0.058109
	ZNF395	3.1855	0.024307	0.058472
	RNA5SP19	3.1842	0.024348	0.058527
	STK32C	3.1824	0.024406	0.058598
	NGFR	3.1822	0.024414	0.058598
	RPS20	3.1811	0.024448	0.058635
	SPECC1L	3.1789	0.02452	0.058731
	AC134349.1	3.1788	0.024524	0.058731
	BTF3L4	3.1755	0.024631	0.058941
	TMBIM6	3.1674	0.024896	0.059531
	FOXO3	3.1616	0.025087	0.059944
	MIR3184	3.1593	0.025164	0.060082
	SPRN	3.158	0.025208	0.060102
	IFT57	3.158	0.025209	0.060102
	ACSL1	3.1524	0.025394	0.060498
	PIK3CA	3.1506	0.025454	0.060596
	SHMT1	3.1493	0.025501	0.060663
	NEAT1	3.1417	0.025757	0.061226
	CFL1P5	3.1409	0.025783	0.061241
	RNA5SP514	3.1387	0.025859	0.061376
	RNA5SP122	3.1381	0.025879	0.061379
	OLAH	3.1336	0.026036	0.061705
	SLFN12L	3.1323	0.02608	0.061764
	KCMF1	3.1314	0.026111	0.061793
	IBA57	3.1306	0.026138	0.061811
	B4GALNT2	3.1238	0.026373	0.06232
	POPDC2	3.1212	0.026465	0.062491
	HDGFL1	3.117	0.026613	0.062794
	EXT2	3.1147	0.026693	0.062937
	ANAPC4	3.1137	0.026728	0.062962
	MT-TS2	3.1133	0.026743	0.062962
	VPS36	3.1108	0.026832	0.063126
	CCNG2	3.1092	0.026887	0.063209
	CD164	3.1013	0.027168	0.063824
	NUAK2	3.1006	0.027194	0.063837
	RF00345	3.0989	0.027255	0.063933
	RNY4P18	3.0962	0.027355	0.06412
	MYO3A	3.0921	0.027502	0.064378
	ANKHD1	3.092	0.027505	0.064378
	GOSR1	3.0829	0.02784	0.065116
	PTK2	3.082	0.02787	0.065139
	RN7SL587P	3.081	0.027908	0.06518
	SLC35F3	3.0794	0.027968	0.065273
	SDK1	3.0764	0.02808	0.065487
	TPT1P5	3.0748	0.028137	0.065572
	RNA5SP257	3.0682	0.028383	0.066096
	ANXA2	3.0669	0.028434	0.066168
	ANKRD13A	3.0626	0.028594	0.066448
	TFG	3.0626	0.028596	0.066448
	MLLT1	3.0567	0.028818	0.066916
	RMND5B	3.0556	0.028862	0.066969
	PNPLA3	3.0542	0.028912	0.067037
	RNA5SP338	3.05	0.029073	0.067361
	PHF3	3.0425	0.029365	0.06799
	ODC1	3.0407	0.029436	0.068103
	PSMG1	3.0379	0.029541	0.068266
	DSCAM	3.0377	0.029549	0.068266
	RPS3A	3.0289	0.029894	0.069014
	KRT81	3.0273	0.02996	0.069116
	SLC25A6	3.0226	0.030144	0.069481
	EIF3C	3.0222	0.030161	0.069481
	PAFAH1B1	3.0174	0.030353	0.069873
	CAMK1D	3.0168	0.030377	0.069877
	KLHL2	3.0153	0.030436	0.069964
	RAB8A	3.01	0.030652	0.07038
	RNA5SP428	3.0095	0.030669	0.07038
	RPL26	3.0092	0.030683	0.07038
	MYO10	3.0046	0.030869	0.070756
	SMC6	3.0019	0.030981	0.070961
	RN7SL5P	3.0012	0.031008	0.070973
	FOXO6	3.0003	0.031043	0.070988
	HMGB3	2.9996	0.031073	0.070988
	RMRP	2.9994	0.031081	0.070988
	RNA5SP74	2.9986	0.031113	0.071012
	SOX12	2.9934	0.031331	0.071457
	LONP2	2.989	0.031511	0.071817
	FTH1P20	2.9859	0.031639	0.072038
	CEBPD	2.9856	0.031653	0.072038
	CRLS1	2.9813	0.031831	0.072393
	IVNS1ABP	2.9802	0.031881	0.072454
	MPV17L	2.9721	0.03222	0.073174
	CNOT2	2.9713	0.032257	0.073206
	BHLHE41	2.9706	0.032285	0.073217
	KCNIP3	2.967	0.032437	0.073485
	OAT	2.9663	0.032469	0.073485
	AKAP6	2.9662	0.032472	0.073485
	AFDN-DT	2.9648	0.032533	0.073573
	MIR532	2.9635	0.032587	0.073643
	CLTC	2.9624	0.032637	0.073653
	HNRNPA2B1	2.9624	0.032638	0.073653
	RN7SL308P	2.9569	0.032873	0.074132
	RNA5SP21	2.956	0.032913	0.074169
	NRP1	2.9528	0.03305	0.074427
	SLC25A12	2.9491	0.033212	0.074738
	RF00017	2.9468	0.033313	0.074914
	MT-TL1	2.9415	0.033547	0.075388
	CHID1	2.9404	0.033597	0.075446
	RNA5SP191	2.9368	0.033757	0.075753
	ESRG	2.9263	0.034227	0.076753
	LINC02257	2.9253	0.034272	0.0768
	FGFRL1	2.9202	0.034503	0.077265
	FNBP1L	2.9194	0.034541	0.077295
	GSPT1	2.9173	0.034633	0.077447
	HCN1	2.9152	0.03473	0.077611
	BCL11A	2.9121	0.034873	0.077875
	RNA5SP507	2.9053	0.035186	0.07852
	LASP1	2.8983	0.035513	0.079194
	PTGFRN	2.8974	0.035556	0.079235
	RNA5SP183	2.8941	0.035708	0.07952
	PIGR	2.8915	0.03583	0.079735
	BLOC1S6	2.8892	0.035942	0.079862
	AL354740.1	2.8889	0.035952	0.079862
	CDHR5	2.8887	0.035962	0.079862
	NDUFA10	2.8859	0.036096	0.080105
	SLC9A7	2.8848	0.036149	0.080168
	HNRNPUL2	2.8773	0.036505	0.080902
	MIR27B	2.8755	0.036593	0.081012
	GNG7	2.8752	0.036606	0.081012
	SCARB2	2.8718	0.036773	0.081325
	GNAQ	2.8576	0.037465	0.082799
	PDE10A	2.8542	0.037634	0.083116
	RNA5SP255	2.853	0.037691	0.083185
	PIGB	2.8493	0.037876	0.083535
	UBE2Z	2.8433	0.038177	0.084142
	MAP2K4	2.8397	0.038357	0.084481
	SNORD83B	2.8338	0.038655	0.085078
	MTHFD1L	2.8326	0.038717	0.085156
	TUBGCP4	2.828	0.038951	0.085611
	DLX2	2.8234	0.03919	0.086067
	LCP1	2.823	0.039212	0.086067
	KDM4C	2.8216	0.039283	0.086166
	MIR425	2.8168	0.03953	0.086529
	MIR22	2.8167	0.039534	0.086529
	SP6	2.8166	0.039541	0.086529
	GOLPH3L	2.8163	0.039557	0.086529
	MTHFSD	2.8138	0.039689	0.086723
	CD36	2.8136	0.0397	0.086723
	SNORD32A	2.8122	0.039769	0.086815
	DNAJC13	2.8105	0.039858	0.086934
	SNORD45B	2.8101	0.039878	0.086934
	CUBN	2.8084	0.039971	0.087078
	MARS	2.8067	0.040058	0.087101
	AL450304.2	2.8066	0.040063	0.087101
	RNA5SP71	2.8066	0.040063	0.087101
	PNMA6A	2.8046	0.040171	0.087277
	C6orf203	2.8028	0.040266	0.08739
	TMED2	2.8023	0.040291	0.08739
	ZFAND3	2.8021	0.040304	0.08739
	RNA5SP135	2.7974	0.040549	0.087861
	CIR1	2.7963	0.040609	0.0879
	TCEA1	2.796	0.040625	0.0879
	RNA5SP450	2.7956	0.040649	0.0879
	MACF1	2.7941	0.040725	0.088005
	RNA5SP145	2.793	0.040785	0.088075
	AC004232.2	2.7795	0.041515	0.08959
	RNA5SP350	2.777	0.041651	0.089823
	AC011448.1	2.771	0.041981	0.090433
	RNA5SP389	2.7709	0.04199	0.090433
	DNM1P51	2.7669	0.042211	0.090849
	CANX	2.7651	0.042309	0.090999
	PABPC3	2.7635	0.042396	0.091125
	NHSL2	2.7628	0.042434	0.091146
	KHDC1	2.7588	0.042659	0.091567
	KAT14	2.7576	0.04273	0.09163
	AC011994.1	2.7568	0.042774	0.09163
	RNA5SP85	2.7568	0.042774	0.09163
	GAS5	2.7521	0.043035	0.092128
	MIR192	2.7502	0.043146	0.092279
	PTMA	2.7499	0.043163	0.092279
	PRPF8	2.7431	0.043547	0.09297
	AC078881.2	2.7427	0.043573	0.09297
	RNA5SP172	2.7427	0.043573	0.09297
	RPL17P43	2.7417	0.043626	0.093005
	MORF4L1	2.7414	0.043648	0.093005
	ATP5F1D	2.7406	0.04369	0.093034
	STC2	2.7381	0.043833	0.093276
	CISH	2.7336	0.044096	0.093774
	HRH3	2.7297	0.044318	0.094184
	RN7SL4P	2.723	0.044714	0.094962
	HIF1A	2.7222	0.044758	0.094991
	EDNRA	2.7213	0.044812	0.094995
	ATG2A	2.7212	0.044819	0.094995
	FAM107B	2.7192	0.044937	0.095183
	CERS2	2.7169	0.045069	0.095397
	MCFD2	2.7163	0.045107	0.095397
	GOLGB1	2.716	0.045127	0.095397
	ZC3H4	2.7101	0.045476	0.096071
	CAPZB	2.7087	0.045561	0.096187
	TRIM8	2.7062	0.045709	0.096437
	LINC01287	2.7056	0.045742	0.096442
	RNA5SP333	2.7025	0.045933	0.096737
	RN7SL8P	2.7023	0.045942	0.096737
	RNA5SP370	2.6988	0.046156	0.097124
	RPL30	2.696	0.046323	0.097411
	UBE2E3	2.6942	0.046431	0.097575
	FAM83F	2.6918	0.046577	0.097818
	MCHR1	2.6867	0.046889	0.098409
	RNFT1	2.6847	0.047015	0.098609
	CLOCK	2.6838	0.04707	0.098658
	RNA5SP295	2.6808	0.047253	0.098978
	DPYSL5	2.68	0.047305	0.099023
	SNORD14C	2.6707	0.047882	0.10016
	KIRREL3	2.6692	0.047976	0.1003
	PJA2	2.6685	0.048025	0.10033
	HSP90AA1	2.6677	0.048071	0.10036
	RNA5SP528	2.6663	0.048163	0.10049
	PPP4R2	2.6645	0.048278	0.10064
	CACNG8	2.6637	0.048325	0.10064
	COPE	2.6637	0.048327	0.10064
	IPO11	2.663	0.048371	0.10066
	NPNT	2.6612	0.048483	0.10083
	LHFPL4	2.6604	0.048536	0.10088
	KCNMA1-AS1	2.6595	0.048593	0.10093
	ARHGAP6	2.6578	0.0487	0.10108
	SLC5A3	2.6573	0.04873	0.10108
	AC018659.2	2.6546	0.048902	0.10137
	CDK2AP1	2.653	0.049006	0.10152
	MIR132	2.6492	0.049253	0.10197
	SNORD45A	2.6461	0.049455	0.10232
	MIR194-2	2.644	0.049592	0.10254
	NCOA2	2.6432	0.049638	0.10257
	PCK2	2.6427	0.049676	0.10258
	EPPK1	2.6421	0.049712	0.10259
	SNORD58B	2.6395	0.049883	0.10288
	CITED2	2.6335	0.050273	0.1036
	TRIM38	2.6331	0.0503	0.1036
	SCARNA15	2.6305	0.050475	0.1039
	RAI14	2.6285	0.050607	0.1041
	AC026785.2	2.6278	0.050652	0.10413
	RNA5SP355	2.6264	0.050742	0.10425
	XDH	2.6237	0.050924	0.10449
	SNORD30	2.6236	0.050928	0.10449
	CHD3	2.6213	0.051081	0.10474
	PUM2	2.6172	0.051361	0.10521
	GXYLT2	2.6168	0.051386	0.10521
	CA6	2.6164	0.05141	0.10521
	RNA5SP378	2.6111	0.051769	0.10588
	MIR501	2.6093	0.05189	0.10601
	PFDN5	2.6092	0.051899	0.10601
	KCTD3	2.6068	0.052059	0.10627
	ASCC2	2.6063	0.052098	0.10628
	RNA5SP440	2.5968	0.052745	0.10749
	FUT9	2.5967	0.052757	0.10749
	SLC37A1	2.5928	0.053022	0.10795
	MCU	2.5925	0.053047	0.10795
	NUPR1	2.5872	0.053414	0.10862
	PMPCB	2.5825	0.053742	0.10922
	LRBA	2.5806	0.05388	0.10943
	TMEM33	2.5794	0.05396	0.10952
	PSMA1	2.5751	0.054268	0.11008
	RNA5SP161	2.5696	0.05466	0.11081
	SNED1	2.5679	0.054779	0.11086
	RNA5SP298	2.5678	0.054788	0.11086
	BICDL1	2.5677	0.054792	0.11086
	ATR	2.5642	0.055043	0.1113
	MIR23B	2.5633	0.055107	0.11136
	ZFAND1	2.5625	0.055169	0.11141
	DDX21	2.5619	0.055209	0.11143
	PCDHGB5	2.5603	0.055328	0.11159
	TMEM63A	2.5591	0.055415	0.1117
	EIF3E	2.5582	0.05548	0.11172
	ACTN4	2.5575	0.055527	0.11172
	MIR331	2.5575	0.055528	0.11172
	RNA5SP114	2.556	0.055635	0.11186
	TEPSIN	2.5525	0.055889	0.1123
	ZNF860	2.5491	0.056138	0.11273
	AL355312.1	2.5434	0.056561	0.11351
	MAPK9	2.5418	0.05668	0.11368
	SNORD71	2.5413	0.056714	0.11368
	DNAJC3	2.5401	0.056808	0.11379
	CAPNS1	2.5355	0.05715	0.11441
	RNA5SP481	2.5303	0.057533	0.1151
	PREPL	2.5296	0.057589	0.11514
	GNB4	2.5284	0.057682	0.11521
	MIR24-2	2.5282	0.057695	0.11521
	RNA5SP308	2.526	0.057861	0.11547
	BMP8B	2.5247	0.057955	0.11558
	MIR338	2.524	0.058011	0.11563
	MIR16-2	2.5225	0.058121	0.11577
	MTND6P4	2.5206	0.058272	0.11594
	SUDS3	2.5205	0.058279	0.11594
	BOK	2.513	0.058853	0.11698
	EIF4G3	2.5123	0.0589	0.11698
	FOXM1	2.5122	0.058911	0.11698
	HSD11B1-AS1	2.5098	0.059097	0.11728
	RNA5SP392	2.5068	0.059331	0.11765
	ADAMTS8	2.5064	0.059356	0.11765
	SUSD4	2.5036	0.059573	0.11801
	GGT1	2.502	0.059697	0.11815
	SNORD42B	2.5018	0.059719	0.11815
	PACSIN3	2.4963	0.060143	0.11892
	GPRC5B	2.495	0.060251	0.11906
	UBA5	2.493	0.060405	0.11929
	SNORD38B	2.4914	0.060532	0.11946
	L3MBTL3	2.4844	0.061083	0.12048
	CHDH	2.4833	0.061172	0.12058
	MT-TL2	2.4826	0.061231	0.12062
	TNFRSF19	2.4818	0.061296	0.12067
	DZIP1L	2.4723	0.062058	0.1221
	MIR142	2.4694	0.062288	0.12248
	MIR3622A	2.4679	0.062411	0.12264
	WIZ	2.4658	0.062586	0.12291
	FBXW2	2.4633	0.062787	0.12322
	MT-TR	2.4629	0.062821	0.12322
	FOXC2	2.4545	0.063514	0.1245
	HERC1	2.4541	0.06355	0.1245
	RTCB	2.4532	0.063617	0.12456
	MIR577	2.4524	0.063691	0.12462
	MATN1-AS1	2.4514	0.063774	0.12471
	MIR7641-2	2.4508	0.06382	0.12472
	ZNF219	2.4502	0.06387	0.12475
	C7orf33	2.4486	0.064002	0.12493
	CEBPA	2.4458	0.064235	0.1253
	PPP1R7	2.445	0.064307	0.1253
	SLFN5	2.445	0.064307	0.1253
	MIRLET7B	2.4344	0.065199	0.12696
	MIR16-1	2.4323	0.065378	0.12723
	MIR106B	2.4263	0.065886	0.12801
	YTHDC2	2.4263	0.065889	0.12801
	RPL23A	2.4258	0.065927	0.12801
	SAR1B	2.4257	0.065941	0.12801
	PLEKHJ1	2.4245	0.066042	0.12813
	AR	2.4228	0.066193	0.12835
	TPM3	2.422	0.066261	0.1284
	TTC21B	2.4186	0.066551	0.12888
	IPO9	2.4173	0.066666	0.12903
	MIR361	2.4159	0.066785	0.12918
	NKX6-3	2.4124	0.06709	0.12963
	MIR26A1	2.4121	0.067116	0.12963
	SMARCA4	2.4119	0.067138	0.12963
	FNBP1	2.4059	0.067659	0.13056
	AP1AR	2.4043	0.067806	0.13071
	MIR140	2.4041	0.067822	0.13071
	CRIP2	2.3986	0.068305	0.13152
	SERPINA3	2.3984	0.068322	0.13152
	NFIX	2.3952	0.068608	0.13197
	ASCC3	2.3948	0.06864	0.13197
	NADSYN1	2.3885	0.069213	0.13299
	PDXDC1	2.388	0.06925	0.13299
	NFE2L2	2.3813	0.069856	0.13407
	MIR26A2	2.3803	0.069951	0.13417
	MIR24-1	2.3792	0.070049	0.13428
	ATP2B1-AS1	2.3781	0.070148	0.13439
	GSTK1	2.3765	0.070293	0.13459
	ACTB	2.3755	0.070386	0.13469
	MIR500A	2.3742	0.070503	0.13478
	AC007547.3	2.3736	0.07056	0.13478
	RNA5SP150	2.3736	0.07056	0.13478
	RPS16	2.3728	0.070632	0.13484
	ATXN2	2.3705	0.070846	0.13516
	DMAP1	2.3664	0.071227	0.13581
	CLINT1	2.3641	0.071442	0.13614
	GOLGA4	2.359	0.071917	0.13696
	IQGAP2	2.3567	0.072132	0.13729
	FRMD5	2.3561	0.072189	0.13732
	ZNF485	2.3547	0.072313	0.13747
	RNA5SP387	2.3519	0.072574	0.13789
	SCP2	2.3514	0.072625	0.1379
	STK3	2.3498	0.072776	0.13805
	AC084082.1	2.3497	0.072791	0.13805
	RNA5SP335	2.3492	0.072832	0.13805
	TNRC18	2.3481	0.072938	0.13817
	QARS	2.3472	0.07302	0.13824
	TARS	2.3436	0.073369	0.13878
	ATP2A2	2.3433	0.073389	0.13878
	MFSD1	2.3422	0.073498	0.1389
	BMS1	2.3389	0.073813	0.13942
	PCBP2	2.3382	0.073881	0.13946
	RNA5SP283	2.3362	0.074076	0.13975
	EIF5B	2.3348	0.074207	0.13991
	MIR30A	2.334	0.074284	0.13997
	MIR148B	2.3299	0.074682	0.14064
	MIR660	2.3242	0.075238	0.14161
	ZNF70	2.3206	0.075588	0.14215
	AC009630.3	2.3203	0.075615	0.14215
	MIR628	2.3149	0.076145	0.14306
	APOL1	2.3114	0.076496	0.14364
	RNA5SP502	2.3057	0.077066	0.14462
	STK24	2.3047	0.077162	0.14472
	ATAD5	2.3027	0.07736	0.145
	CPSF6	2.2988	0.07775	0.1456
	LRP2	2.2987	0.07777	0.1456
	TRIP12	2.2944	0.078202	0.14633
	SF3B2	2.2936	0.078281	0.14639
	PTP4A2	2.2928	0.078362	0.14646
	NOP53	2.2917	0.078471	0.14657
	SNORD83A	2.2909	0.078558	0.14665
	UHRF1	2.2904	0.078602	0.14665
	PGP	2.2854	0.079112	0.14751
	CAPN7	2.2845	0.079208	0.14761
	RRM2B	2.2817	0.079496	0.14806
	RAB11FIP4	2.2799	0.079684	0.1483
	TXNDC16	2.2796	0.079717	0.1483
	MIR186	2.2788	0.079801	0.14837
	SUB1	2.2772	0.079965	0.14859
	KDELR2	2.2766	0.080027	0.1486
	FEM1B	2.2762	0.080066	0.1486
	MTRNR2L6	2.2757	0.080119	0.14861
	NSD2	2.2749	0.080204	0.14869
	PDE11A	2.2679	0.080932	0.14995
	MEDAG	2.2632	0.08142	0.15077
	DPP9	2.2626	0.081487	0.1508
	NORAD	2.262	0.081556	0.15084
	AANAT	2.2603	0.081729	0.15108
	DDX3X	2.2577	0.082008	0.1515
	RNA5SP352	2.2554	0.082248	0.15186
	STX5	2.2542	0.082381	0.15199
	CD24	2.2539	0.082415	0.15199
	RNA5SP382	2.2528	0.082528	0.15212
	GRASP	2.2501	0.082821	0.15257
	KIAA0100	2.2414	0.083757	0.1542
	RN7SL838P	2.2405	0.083853	0.15429
	ART1	2.2394	0.08397	0.15442
	YWHAZ	2.2373	0.0842	0.15467
	RPL35A	2.2368	0.084249	0.15467
	IPO7	2.2368	0.08425	0.15467
	MAT2B	2.234	0.08456	0.15502
	GNAI1	2.2338	0.084579	0.15502
	LONRF2	2.2336	0.084605	0.15502
	AL009031.1	2.2333	0.084635	0.15502
	LINC01714	2.2321	0.08477	0.15518
	SPEN	2.231	0.084886	0.1553
	CNNM3	2.228	0.085213	0.15581
	AIFM2	2.2264	0.085389	0.15601
	GAK	2.2262	0.085418	0.15601
	SNORD37	2.2255	0.085497	0.15601
	GSG1L	2.2253	0.085517	0.15601
	MIR17	2.2236	0.085707	0.15627
	ZFYVE28	2.2171	0.086422	0.15748
	PHIP	2.2163	0.086514	0.15756
	AK4	2.2158	0.086567	0.15757
	CYFIP1	2.2011	0.088235	0.16051
	MON2	2.1992	0.088443	0.1608
	RSL1D1	2.1985	0.088523	0.16086
	MT-ND2	2.198	0.088584	0.16087
	MIR205	2.1967	0.088737	0.16106
	BRAF	2.1952	0.088904	0.16127
	PDE2A	2.1947	0.088966	0.16129
	NKX1-2	2.1943	0.089014	0.16129
	SPIN3	2.1874	0.089809	0.16264
	CFLAR	2.1852	0.090059	0.163
	EIF1	2.1819	0.090443	0.1636
	SNORA7B	2.1805	0.090607	0.16376
	USP24	2.1803	0.090635	0.16376
	SNORA62	2.1772	0.091	0.16433
	MT-TT	2.1739	0.091388	0.16494
	USP9X	2.1678	0.092108	0.16615
	TRIP10	2.1654	0.092396	0.16657
	ESRP1	2.165	0.092445	0.16657
	BBS9	2.1645	0.092503	0.16658
	DEFB104B	2.164	0.092554	0.16658
	CCDC136	2.1556	0.093568	0.16831
	RPRD1A	2.1515	0.09406	0.1691
	MTRNR2L8	2.15	0.09425	0.16934
	RCOR3	2.1453	0.094821	0.17027
	MINK1	2.1444	0.094923	0.17029
	STK17B	2.1443	0.094937	0.17029
	MED9	2.138	0.095708	0.17158
	SUPT5H	2.1362	0.095934	0.17189
	RPS29	2.1351	0.096066	0.17203
	SQSTM1	2.1338	0.096232	0.17223
	PHKG2	2.1314	0.096529	0.17258
	CD46	2.1313	0.096538	0.17258
	ALDOA	2.1303	0.09667	0.17273
	SNORD67	2.1238	0.097482	0.17405
	MARCKSL1	2.1235	0.097522	0.17405
	LMAN1	2.1227	0.09762	0.17413
	RNA5SP225	2.1192	0.098053	0.17481
	RELN	2.1179	0.098221	0.17501
	SNORD19C	2.1096	0.099275	0.17675
	ZCCHC2	2.1093	0.099311	0.17675
	LAP3	2.1079	0.099499	0.17699
	TPD52L1	2.1026	0.10018	0.1781
	ZC3H6	2.1	0.10051	0.1786
	CCDC177	2.097	0.1009	0.17917
	FOXF2	2.0966	0.10095	0.17917
	SP3	2.0959	0.10104	0.17924
	CDC42BPB	2.0936	0.10134	0.17966
	ARID1A	2.0926	0.10147	0.17968
	SNORD52	2.0925	0.10149	0.17968
	GCH1	2.0923	0.10152	0.17968
	RNF213	2.0916	0.1016	0.17974
	WNT5A	2.0905	0.10175	0.17989
	MIRLET7C	2.0899	0.10183	0.17994
	IDH1	2.0886	0.102	0.18014
	MIR629	2.0847	0.1025	0.18093
	FIP1L1	2.084	0.1026	0.18101
	ASIC5	2.0805	0.10306	0.18171
	AL513548.1	2.0793	0.10322	0.18189
	CNMD	2.0787	0.1033	0.18193
	MAP3K11	2.0783	0.10336	0.18193
	RNF13	2.0764	0.10361	0.18228
	PURB	2.0743	0.10389	0.18267
	ASIC1	2.0739	0.10394	0.18267
	METTL5	2.0705	0.1044	0.18337
	GABRR3	2.0677	0.10477	0.18392
	LCMT1	2.0656	0.10505	0.18432
	RNU5B-1	2.065	0.10513	0.18435
	CCT2	2.0602	0.10579	0.18541
	COQ9	2.0574	0.10617	0.18597
	BRAT1	2.0504	0.10713	0.18755
	ADAR	2.0485	0.10739	0.1879
	SND1	2.0471	0.10758	0.18813
	MTRNR2L12	2.0455	0.1078	0.18841
	SEC11C	2.0359	0.10913	0.19064
	CUL3	2.0355	0.10919	0.19064
	AC124068.2	2.0334	0.10949	0.19106
	ATP6V0E2	2.0322	0.10966	0.19125
	CSNK1E	2.0284	0.1102	0.19206
	ZFHX3	2.0281	0.11024	0.19206
	ZNRF3	2.0274	0.11033	0.1921
	CCNI	2.0264	0.11048	0.19225
	CACFD1	2.026	0.11054	0.19226
	DENND4C	2.0247	0.11072	0.19241
	INTS3	2.0241	0.1108	0.19241
	IFI16	2.0241	0.11081	0.19241
	OLFML2A	2.0227	0.111	0.19265
	PABPC1	2.0188	0.11155	0.1935
	CAPN15	2.016	0.11196	0.1941
	PDIA6	2.0149	0.11212	0.19427
	TRPM2	2.013	0.1124	0.19464
	RBM47	2.0121	0.11252	0.19476
	TRIP11	2.0111	0.11266	0.19489
	AC015802.6	2.0072	0.11323	0.19569
	CHD9	2.0071	0.11324	0.19569
	ARL6IP5	2.0054	0.11349	0.19601
	GLIPR2	2.0045	0.11363	0.19614
	EPAS1	2.0005	0.1142	0.19702
	MROH1	1.994	0.11515	0.19856
	GNB2	1.9935	0.11524	0.1986
	ASTN2	1.9915	0.11553	0.199
	MIR365B	1.9888	0.11593	0.19948
	NDUFV2-AS1	1.9888	0.11593	0.19948
	GOLPH3	1.9857	0.11639	0.20014
	MED13L	1.9854	0.11644	0.20014
	MIR200A	1.9841	0.11662	0.20035
	MAFA	1.9829	0.1168	0.20054
	CD59	1.9764	0.11778	0.20203
	TBCE	1.9763	0.11779	0.20203
	SH3GLB1	1.9758	0.11787	0.20205
	NFE4	1.9699	0.11877	0.20342
	ACTA2	1.9697	0.11879	0.20342
	CTNNB1	1.9687	0.11894	0.20356
	ADAMTSL3	1.9631	0.1198	0.20492
	NCR2	1.9624	0.11991	0.20493
	RNA5SP435	1.9623	0.11993	0.20493
	PPFIA1	1.9616	0.12003	0.20499
	WAC	1.9593	0.12039	0.2055
	AC245452.1	1.9586	0.1205	0.20557
	ZC3H13	1.9555	0.12098	0.20627
	RNY4P9	1.9545	0.12113	0.20642
	MPP5	1.95	0.12182	0.2075
	SMARCC1	1.9477	0.12218	0.208
	DCTN2	1.9462	0.12242	0.2083
	HOXB-AS1	1.9334	0.12443	0.21161
	NDST3	1.9319	0.12468	0.21181
	GNS	1.9318	0.12469	0.21181
	DDX24	1.931	0.12481	0.21192
	COL4A1	1.93	0.12498	0.21208
	ILF3	1.9292	0.12511	0.2122
	LAPTM4A	1.9238	0.12596	0.21353
	DANCR	1.9204	0.12652	0.21437
	CHD7	1.9182	0.12686	0.21483
	KMT2C	1.9154	0.12733	0.2155
	IRF2BPL	1.9128	0.12775	0.2161
	CD63	1.9101	0.12818	0.21672
	CLDN1	1.9066	0.12876	0.21758
	MIR103B2	1.8961	0.1305	0.2204
	MAPRE1	1.891	0.13135	0.22172
	NCOR2	1.8896	0.13158	0.22197
	SCAF8	1.889	0.13168	0.22197
	RNA5SP242	1.8889	0.1317	0.22197
	NEMF	1.8852	0.13232	0.2229
	MIR130B	1.8821	0.13285	0.22351
	TIFA	1.882	0.13287	0.22351
	CATSPER2	1.8818	0.1329	0.22351
	PDIA3P1	1.8799	0.13321	0.22393
	METTL22	1.877	0.13371	0.22462
	ZNF90	1.8767	0.13377	0.22462
	LINC01016	1.8748	0.13408	0.22497
	YME1L1	1.8746	0.13411	0.22497
	SHC3	1.8724	0.1345	0.2255
	AP002884.1	1.8717	0.13462	0.22558
	AL355490.1	1.8703	0.13486	0.22587
	RHOA	1.8698	0.13493	0.22587
	MIR103B1	1.8661	0.13557	0.22683
	KSR1	1.8648	0.13579	0.22707
	STX3	1.8635	0.13602	0.22734
	HSPD1	1.8581	0.13696	0.22879
	ZHX1	1.8567	0.13721	0.22907
	SNORD27	1.8562	0.13729	0.22907
	TOMM20	1.8559	0.13734	0.22907
	EIF3L	1.8534	0.13779	0.22969
	TACSTD2	1.8527	0.1379	0.22976
	PTP4A1	1.8492	0.13852	0.23067
	PSMC1	1.8487	0.1386	0.2307
	ARHGAP22	1.8481	0.13872	0.23076
	PATZ1	1.8456	0.13915	0.23137
	ARHGAP26	1.8448	0.1393	0.23138
	SNORA71B	1.8448	0.1393	0.23138
	PITPNA	1.844	0.13943	0.23147
	TBL1XR1	1.8422	0.13977	0.23191
	MIR143	1.8368	0.14072	0.23336
	DOCK1	1.8357	0.14092	0.23358
	FAM199X	1.8327	0.14146	0.23435
	DISP1	1.8298	0.14198	0.23509
	PROM2	1.8257	0.14272	0.2362
	MIR21	1.8215	0.14348	0.23733
	PLLP	1.8203	0.14369	0.23756
	CPEB2	1.8199	0.14377	0.23757
	HNRNPU	1.8192	0.1439	0.23767
	CMIP	1.8138	0.14489	0.23917
	STAG1	1.8128	0.14507	0.23934
	C6orf226	1.807	0.14614	0.24099
	TUG1	1.8062	0.14629	0.2411
	TXNRD1	1.8008	0.14729	0.24264
	FTH1P7	1.7982	0.14779	0.24326
	C14orf178	1.798	0.14782	0.24326
	RIF1	1.7967	0.14806	0.24352
	CLASP1	1.7963	0.14813	0.24352
	OGFRL1	1.7953	0.14833	0.24372
	HMGB1P25	1.7927	0.14881	0.24435
	SESTD1	1.7924	0.14886	0.24435
	STX1B	1.7897	0.14937	0.24506
	ADCY3	1.7869	0.14991	0.24581
	RNF10	1.7858	0.15013	0.24604
	PPA1	1.7852	0.15023	0.24608
	BPTF	1.783	0.15065	0.24666
	RAB2A	1.7752	0.15216	0.24899
	ADPRHL1	1.7745	0.15229	0.24908
	CDK19	1.7683	0.15349	0.25092
	ATP6V1A	1.7666	0.15381	0.25131
	PPFIBP2	1.7656	0.15401	0.25151
	RNA5SP218	1.7646	0.1542	0.25169
	MTMR1	1.7634	0.15444	0.25192
	PDE6C	1.7628	0.15455	0.25192
	AC097505.1	1.7627	0.15457	0.25192
	LYN	1.7607	0.15497	0.25243
	ARSD	1.7594	0.15521	0.25271
	METRN	1.7569	0.15571	0.25331
	TSC2	1.7567	0.15574	0.25331
	LPGAT1	1.7521	0.15665	0.25466
	MRPL51	1.7508	0.15691	0.25495
	VPS13C	1.7479	0.1575	0.25578
	MAPK12	1.7458	0.15791	0.25631
	SRP9	1.7453	0.15802	0.25636
	DST	1.7421	0.15865	0.25726
	ARMC9	1.7398	0.15911	0.25787
	MIR101-2	1.7388	0.15932	0.25808
	SMARCD3	1.7377	0.15954	0.2582
	SNORD49A	1.7374	0.15959	0.2582
	KPNA4	1.7372	0.15963	0.2582
	STK4	1.7361	0.15986	0.25844
	SCN5A	1.7349	0.16011	0.2587
	FSD2	1.7312	0.16085	0.25977
	BCL9L	1.7306	0.16097	0.25983
	TBX1	1.7279	0.16152	0.26051
	AC016888.1	1.7277	0.16157	0.26051
	MIR874	1.7274	0.16163	0.26051
	MIR3529	1.7255	0.16201	0.26088
	DYNC1LI2	1.7254	0.16202	0.26088
	SCOC	1.7224	0.16264	0.26173
	FBLL1	1.7215	0.16283	0.26173
	NIPA1	1.7213	0.16287	0.26173
	USP25	1.7213	0.16288	0.26173
[truncated: 1,212 more rows]

## Sheet: Table S5
Table S5. Associations of non-coding RNA levels in breast milk with maternal dietary intake of calcium, dairy, fruit, sugars, and vegetables (measured on the DSQ) at 0, 1, and 4 months post-delivery
0 Month Calcium	Spearman R	t-stat	p-value	FDR		0 Month Dairy	Spearman R	t-stat	p-value	FDR		0 Months Fruit	Spearman R	t-stat	p-value	FDR		0 Months Sugars	Spearman R	t-stat	p-value	FDR		0 Months Vegetables	Spearman R	t-stat	p-value	FDR		1 Month Calcium	Spearman R	t-stat	p-value	FDR		1 Month Dairy	Spearman R	t-stat	p-value	FDR		1 Month Fruit	Spearman R	t-stat	p-value	FDR		1 Month Sugars	Spearman R
DMXL1	0.30379	4.2061	4.15e-05	0.054509		DMXL1	0.30804	4.271	3.2e-05	0.034188		CRIP2	0.3206	4.4647	1.44e-05	0.023076		EIF3F	0.38423	5.4897	1.41e-07	0.00022555		FXYD3	-0.23128	-3.1358	0.0020125	0.99985		AZIN1	0.24052	3.2873	0.0012212	0.99068		EIF3H	0.21868	2.9731	0.0033613	0.99877		HNRNPA1	0.33947	4.788	3.56e-06	0.0057106		STAG1	0.28044
ITGB1	0.30043	4.1549	5.09e-05	0.054509		DIS3	0.31183	4.3293	2.52e-05	0.034188		TRPM2	0.28428	3.9113	0.00013146	0.1055		MT-ND6	0.27759	3.8114	0.00019151	0.15369		MINDY3	-0.22042	-2.9808	0.0032868	0.99985		C4B	-0.1948	-2.6348	0.0091695	0.99068		EEF1A1P13	-0.21605	-2.9356	0.003774	0.99877		AZIN1	0.29661	4.1204	5.81e-05	0.062199		MTOR	0.25461
TRPM2	0.28813	3.9689	0.00010543	0.084611		TRPM2	0.30237	4.1845	4.53e-05	0.036335		TAOK3	0.28803	3.9675	0.00010603	0.1055		ARF4	0.28184	3.8748	0.00015098	0.15369		PHF20	0.21145	2.8537	0.0048456	0.99985		MIR516A2	0.19134	2.5862	0.010512	0.99068		PPP1CC	0.21529	2.9247	0.0039015	0.99877		MTOR	0.28367	3.9246	0.00012448	0.081157		COPA	-0.25203
SLFN5	0.27132	3.7184	0.00027012	0.17342		GBF1	0.28117	3.8648	0.00015674	0.10063		AF274854.1	0.27706	3.8035	0.00019725	0.10553		CHMP4B	0.27345	3.75	0.00024057	0.15445		AC027288.1	-0.20908	-2.8203	0.0053548	0.99985		EEF1A1P13	-0.19035	-2.5724	0.010925	0.99068		ITPRID2	0.20806	2.822	0.0053216	0.99877		PC	0.2834	3.9205	0.00012641	0.081157		MAML3	0.24737
DIS3	0.26395	3.6097	0.00040055	0.2143		SLFN5	0.26781	3.6666	0.00032637	0.17461		ZNF365	0.27827	3.8216	0.00018437	0.10553		MTND6P4	0.26935	3.6893	0.00030044	0.16073		RNU2-57P	-0.20275	-2.7312	0.0069614	0.99985		MT-TI	-0.18897	-2.5529	0.011531	0.99068		AZIN1	0.20742	2.8129	0.0054686	0.99877		C17orf77	0.27041	3.7262	0.00026168	0.14		CUL4A	0.24269
GBF1	0.25368	3.4594	0.00068093	0.31225		ITGB1	0.24765	3.3718	0.00092017	0.35647		USP34	0.26866	3.6791	0.00031183	0.14299		OSBP	0.26259	3.5898	0.00043016	0.19457		RNU2-26P	-0.20113	-2.7084	0.0074361	0.99985		CBX5	0.1883	2.5436	0.011831	0.99068		STAG1	0.20145	2.7285	0.0070075	0.99877		STAG1	0.26753	3.6834	0.00030601	0.14033		AZIN1	0.22159
ART1	0.22472	3.0421	0.0027133	0.7258		AP5Z1	0.24598	3.3475	0.00099945	0.35647		ITPR1	0.25723	3.5112	0.00056823	0.14677		IDS	0.2603	3.5561	0.00048492	0.19457		LCORL	0.20022	2.6956	0.0077153	0.99985		PC	0.18489	2.4959	0.013485	0.99068		RIPOR1	0.19759	2.6741	0.0081988	0.99877		CBX5	0.25826	3.5466	0.00050025	0.19799		RANBP9	0.21461
NCR2	0.22547	3.0527	0.0026238	0.7258		BEND3	0.247	3.3624	0.00095014	0.35647		AL117329.1	0.25626	3.4971	0.00059705	0.14677		MT-TN	0.24823	3.3802	0.00089433	0.31898		SAMMSON	-0.19384	-2.6064	0.0099438	0.99985		EEF1D	-0.18384	-2.4813	0.01403	0.99068		CBX5	0.19448	2.6303	0.0092863	0.99877		DDX60L	0.25534	3.5036	0.00058207	0.19799		PPP1CC	0.21019
PRSS16	0.2269	3.0731	0.0024594	0.7258		ART1	0.23581	3.2008	0.0016291	0.44205		ATG9B	0.26287	3.5938	0.00042401	0.14677		CACUL1	0.24144	3.2819	0.0012462	0.36367		CALB1	-0.19318	-2.5972	0.010203	0.99985		STAG1	0.18155	2.4492	0.015295	0.99068		CNOT11	0.19412	2.6252	0.0094218	0.99877		LRRFIP1	0.25415	3.4861	0.00061886	0.19799		RBMY1F	0.21007
DSC2	0.22951	3.1104	0.0021837	0.7258		NCR2	0.23638	3.209	0.0015862	0.44205		GDI1	0.25616	3.4957	0.00059996	0.14677		EXT2	0.24234	3.2948	0.0011933	0.36367		SNORD50B	-0.1931	-2.5961	0.010236	0.99985		SNORD138	-0.17979	-2.4247	0.016333	0.99068		CABLES1	0.19389	2.622	0.0095087	0.99877		GUCA2A	0.25234	3.4597	0.00067846	0.19799		EEF1A1P13	-0.20627
DNAH8	0.22799	3.0887	0.0023407	0.7258		CABLES1	0.23551	3.1965	0.0016525	0.44205		MCCC2	0.25655	3.5013	0.00058829	0.14677		DIS3	0.23588	3.2019	0.0016236	0.41572		CISH	0.1914	2.5723	0.010937	0.99985		ITPRID2	0.17899	2.4135	0.016827	0.99068		SND1	0.19382	2.6211	0.0095327	0.99877		FUS	0.24386	3.3358	0.0010373	0.26205		RIPOR1	0.19788
AP5Z1	0.22099	2.9889	0.0032049	0.73484		CCDC136	0.23215	3.1483	0.0019328	0.47726		RNF10	0.25965	3.5466	0.00050148	0.14677		BEND3	0.23511	3.1908	0.0016836	0.41572		CAPZA2	0.19003	2.5533	0.011531	0.99985		MIR518B	0.17796	2.3992	0.017477	0.99068		MXRA8	0.19346	2.616	0.0096697	0.99877		DMD	0.24254	3.3167	0.0011065	0.26205		RNA5SP387	0.19639
CCDC136	0.22201	3.0035	0.0030627	0.73484		STXBP3	0.22629	3.0644	0.0025285	0.57975		SLCO2B1	0.25353	3.4573	0.00068584	0.14677		MT-TA	0.23316	3.1628	0.0018442	0.42286		DIS3	0.18933	2.5434	0.011849	0.99985		MXRA8	0.17545	2.3643	0.019154	0.99068		PC	0.18884	2.5512	0.011588	0.99877		HNRNPUL1	0.24039	3.2854	0.0012289	0.26205		SLC1A5	0.19532
TCIRG1	0.21548	2.9108	0.0040773	0.87255		TCIRG1	0.22439	3.0373	0.0027544	0.58943		SPACA7	0.25484	3.4763	0.00064198	0.14677		ADD1	0.21615	2.9202	0.0039612	0.84769		STAG2	0.18455	2.4769	0.014208	0.99985		H3F3A	-0.17496	-2.3575	0.019495	0.99068		ATL3	0.17959	2.4219	0.016452	0.99877		SPG11	0.23928	3.2694	0.0012964	0.26205		PAPSS1	0.19524
BEND3	0.18605	2.4977	0.013428	0.96473		EIF3F	0.22154	2.9968	0.003127	0.62736		CDK13	0.25156	3.4286	0.00075745	0.14764		AGBL5	0.21059	2.8415	0.005026	0.94903		CDKN2B-AS1	-0.18392	-2.4682	0.014546	0.99985		SNORD42A	-0.17411	-2.3457	0.020105	0.99068		C4B	-0.17443	-2.3502	0.019873	0.99877		SPINT2	0.23913	3.2671	0.0013062	0.26205		HNRNPA1	0.19286
CABLES1	0.1745	2.3377	0.020543	0.96473		OPA1	0.21535	2.9089	0.0041005	0.69276		EIF4G3	0.24978	3.4027	0.00082791	0.14764		SH3D19	0.21095	2.8467	0.0049493	0.94903		DOCK5	0.18019	2.4164	0.016709	0.99985		SNORD19C	-0.17336	-2.3352	0.020661	0.99068		PLD5	0.17368	2.3397	0.020422	0.99877		PYGL	0.23513	3.2093	0.0015812	0.29856		RNA5SP263	0.19218
STXBP3	0.17627	2.3621	0.019275	0.96473		ASXL2	0.21601	2.9182	0.0039857	0.69276		ERO1A	0.25015	3.408	0.00081305	0.14764		AC006452.1	0.20866	2.8144	0.0054507	0.97204		AL117378.1	-0.1797	-2.4096	0.017012	0.99985		C4A	-0.17154	-2.31	0.022048	0.99068		LHFPL2	0.16869	2.2705	0.024391	0.99877		ORAI2	0.23073	3.1458	0.001945	0.34686		EEF1A1P11	-0.18986
EIF3F	0.10791	1.4319	0.15398	0.96473		SEC61A1	0.21667	2.9276	0.0038725	0.69276		44265	0.24402	3.3191	0.0010999	0.1544		SEC61A1	0.2072	2.7939	0.0057924	0.97861		FEM1B	-0.17969	-2.4095	0.017019	0.99985		EIF3H	0.1707	2.2983	0.022719	0.99068		MTOR	0.16771	2.2569	0.025243	0.99877		MIR516A2	0.22608	3.079	0.0024103	0.39546		DCP2	0.18795
OPA1	0.20742	2.7968	0.0057416	0.96473		PRSS16	0.21299	2.8755	0.0045374	0.70919		AC008735.5	0.24708	3.3635	0.00094669	0.1544		MTND5P11	0.2059	2.7755	0.0061138	0.98127		AMOTL1	0.17947	2.4064	0.017158	0.99985		AC009055.2	-0.16932	-2.2791	0.023859	0.99068		MIR518B	0.16532	2.2238	0.027431	0.99877		PRKCH	0.22485	3.0613	0.0025494	0.39546		TM6SF2	0.18456
ASXL2	0.16106	2.1526	0.032724	0.96473		USP34	0.21247	2.8682	0.0046396	0.70919		AC011752.1	0.2439	3.3174	0.0011063	0.1544		DMXL1	0.056338	0.74433	0.45768	0.99976		MT-TK	-0.17889	-2.3984	0.017523	0.99985		TTC39B	-0.16823	-2.264	0.024793	0.99068		AL360012.1	0.16403	2.206	0.028676	0.99877		MXRA8	0.22452	3.0567	0.0025871	0.39546		ATPAF2	0.18326
SEC61A1	0.12205	1.6221	0.10658	0.96473		SESTD1	0.21108	2.8486	0.0049211	0.71803		THRB	0.24567	3.3431	0.0010145	0.1544		ITGB1	0.031218	0.412	0.68085	0.99976		SNORD26	-0.17872	-2.396	0.017634	0.99985		WARS	0.16684	2.2448	0.026026	0.99068		WARS	0.16336	2.1967	0.029345	0.99877		DDAH1	0.22146	3.0128	0.0029702	0.41543		MTMR1	-0.18074
USP34	0.17954	2.4075	0.017109	0.96473		CHD7	0.20688	2.7893	0.005871	0.75383		ZNF335	0.24548	3.3404	0.0010238	0.1544		TRPM2	-0.011505	-0.15177	0.87955	0.99976		CNOT11	-0.17703	-2.3727	0.018752	0.99985		CCNI	-0.16559	-2.2276	0.027174	0.99068		RASL10B	0.16201	2.1781	0.030727	0.99877		AP5Z1	0.22141	3.0121	0.0029766	0.41543		CCDC136	0.1801
SESTD1	0.14775	1.9706	0.050359	0.96473		MT-ND6	0.20878	2.8161	0.0054226	0.75383		ABHD12	0.24066	3.2707	0.0012936	0.16542		SLFN5	0.086348	1.1433	0.2545	0.99976		ANAPC4	-0.17677	-2.369	0.018932	0.99985		SND1	0.16439	2.2109	0.028329	0.99068		SMG7	0.15908	2.1377	0.033921	0.99877		LINC02028	0.22037	2.9972	0.0031186	0.41712		SF1	0.17979
CHD7	0.16775	2.2446	0.026053	0.96473		SPIN3	0.20769	2.8007	0.0056759	0.75383		LINC01391	0.24098	3.2752	0.0012741	0.16542		GBF1	0.033901	0.44745	0.65511	0.99976		RNU2-48P	-0.17605	-2.3591	0.019428	0.99985		RN7SK	-0.16379	-2.2027	0.028917	0.99068		MT-TI	-0.15556	-2.0892	0.038129	0.99877		SON	0.21481	2.9179	0.0039844	0.50346		GUCA2A	0.1769
MT-ND6	0.14561	1.9414	0.053824	0.96473		DSC2	0.2042	2.7516	0.0065594	0.79994		PRKG1	0.23993	3.2601	0.0013398	0.16542		ART1	0.011693	0.15425	0.87759	0.99976		PPFIA1	0.17599	2.3583	0.019469	0.99985		LTBP3	-0.16007	-2.1513	0.032814	0.99068		AZGP1	-0.15393	-2.0667	0.040226	0.99877		ZNF70	0.21427	2.9103	0.0040779	0.50346		CNNM3	0.17204
SPIN3	0.15165	2.0238	0.044518	0.96473		CRIP2	0.19964	2.6875	0.0078965	0.79994		AC005906.2	0.23527	3.1931	0.0016709	0.16705		NCR2	0.010716	0.14137	0.88774	0.99976		ATF4	-0.17567	-2.3538	0.019699	0.99985		FTL	-0.15935	-2.1414	0.033617	0.99068		RACGAP1	-0.15383	-2.0653	0.040359	0.99877		ABCC8	0.21276	2.8887	0.0043543	0.51768		SPINT2	0.17191
CRIP2	0.20911	2.8207	0.0053487	0.96473		NADSYN1	0.19863	2.6734	0.0082236	0.79994		ADCY9	0.23477	3.1859	0.0017107	0.16705		PRSS16	0.025902	0.34178	0.73293	0.99976		PCM1	0.17556	2.3523	0.019774	0.99985		CABLES1	0.15727	2.1128	0.03603	0.99068		EEF1D	-0.15295	-2.0533	0.041527	0.99877		EIF4EBP2	0.21123	2.8669	0.0046508	0.53318		KMT2D	0.16971
NADSYN1	0.18995	2.552	0.011569	0.96473		PDXDC1	0.19977	2.6893	0.0078563	0.79994		AL353593.3	0.23465	3.1842	0.0017201	0.16705		DSC2	0.084533	1.1191	0.26465	0.99976		AC064802.1	-0.17549	-2.3513	0.019826	0.99985		LHFPL2	0.15717	2.1114	0.036152	0.99068		SNORD138	-0.15292	-2.0528	0.041569	0.99877		LHFPL2	0.21002	2.8498	0.0048973	0.53665		TSPAN12	0.16929
PDXDC1	0.19238	2.586	0.010529	0.96473		USP15	0.20099	2.7064	0.0074782	0.79994		ITM2B	0.23405	3.1755	0.0017693	0.16705		DNAH8	0.074176	0.98115	0.32788	0.99976		RPL38	0.17357	2.3248	0.021235	0.99985		PGD	-0.15667	-2.1044	0.03676	0.99068		RPL37	-0.1528	-2.0511	0.041734	0.99877		SOX9	0.20946	2.8418	0.0050154	0.53665		ACSS2	0.16922
USP15	0.14887	1.9859	0.048618	0.96473		MRC1	0.19891	2.6773	0.0081318	0.79994		PGGHG	0.23623	3.2069	0.001597	0.16705		AP5Z1	0.030941	0.40833	0.68353	0.99976		SDC2	0.17329	2.321	0.021445	0.99985		RABL6	-0.1562	-2.0979	0.037338	0.99068		MAML3	0.15114	2.0284	0.044026	0.99877		IPO7	0.20851	2.8284	0.0052208	0.54061		EEF1A1P6	-0.1663
MRC1	0.18728	2.5148	0.012816	0.96473		PBRM1	0.19871	2.6745	0.008197	0.79994		RAB29	0.23801	3.2325	0.0014679	0.16705		CCDC136	0.01428	0.18838	0.8508	0.99976		SETD3	0.17282	2.3145	0.02181	0.99985		CAST	-0.15588	-2.0936	0.037725	0.99068		ZHX1	-0.151	-2.0264	0.044229	0.99877		IL7R	-0.20773	-2.8173	0.0053962	0.54131		SERBP1	-0.16366
PBRM1	0.14195	1.8916	0.060208	0.96473		USP24	0.19882	2.676	0.0081623	0.79994		UBE2Z	0.23832	3.237	0.0014465	0.16705		TCIRG1	0.031275	0.41274	0.6803	0.99976		TNKS2	0.1708	2.2866	0.023422	0.99985		PPP1CC	0.15575	2.0918	0.037893	0.99068		SNORD19C	-0.15044	-2.0188	0.045021	0.99877		ADD3	0.20444	2.7707	0.0061945	0.59747		CLPTM1L	-0.1626
USP24	0.11336	1.505	0.13413	0.96473		ADD1	0.1972	2.6534	0.0087062	0.82197		YWHAB	0.2343	3.1791	0.0017489	0.16705		CABLES1	0.11962	1.5893	0.11382	0.99976		LINC01297	-0.17039	-2.281	0.02376	0.99985		SNORD19B	-0.15512	-2.0831	0.038684	0.99068		TAOK3	-0.14824	-1.9886	0.048293	0.99877		NCOR1	0.20392	2.7634	0.0063284	0.59747		TOMM20	-0.16248
ADD1	0.1212	1.6107	0.10907	0.96473		MTND6P4	0.19511	2.6241	0.0094609	0.8677		MAP3K13	0.23262	3.155	0.0018915	0.17348		STXBP3	0.1983	2.6687	0.008335	0.99976		AC109466.1	-0.16979	-2.2727	0.024266	0.99985		CNOT11	0.15505	2.0822	0.038769	0.99068		RAB5B	-0.1465	-1.9648	0.051012	0.99877		AC245452.1	0.20199	2.7361	0.0068546	0.616		RHOA	-0.16229
MTND6P4	0.14209	1.8935	0.059954	0.96473		ITPR1	0.19308	2.5957	0.010247	0.8727		SLC12A9	0.23199	3.146	0.0019472	0.17363		OPA1	0.055488	0.73306	0.46451	0.99976		APOBR	0.16946	2.2681	0.024552	0.99985		RPS15A	-0.15434	-2.0724	0.039685	0.99068		SNORD42A	-0.14582	-1.9554	0.052122	0.99877		PRICKLE2	0.2018	2.7334	0.0069084	0.616		BECN1	0.16198
ITPR1	0.18007	2.4147	0.016785	0.96473		SNED1	0.19287	2.5928	0.010331	0.8727		DLG5	0.22975	3.1139	0.0021593	0.17611		ASXL2	0.1302	1.7322	0.085004	0.99976		CNOT2	-0.16872	-2.2579	0.025192	0.99985		SNORD43	-0.15396	-2.0672	0.040183	0.99068		CAST	-0.1456	-1.9525	0.052471	0.99877		ITSN1	0.20032	2.7126	0.0073391	0.63671		FTL	-0.16176
SNED1	0.18715	2.5131	0.012877	0.96473		UBA5	0.19407	2.6096	0.0098556	0.8727		DMAP1	0.23022	3.1206	0.0021136	0.17611		USP34	0.099359	1.3172	0.18952	0.99976		ARF3	-0.16834	-2.2527	0.02553	0.99985		PRDM8	-0.1538	-2.065	0.040392	0.99068		CUL4A	0.14542	1.95	0.052766	0.99877		GABRP	0.19917	2.6964	0.0076908	0.64967		VDAC1	-0.16162
UBA5	0.19205	2.5814	0.010663	0.96473		LTV1	0.19212	2.5823	0.010637	0.87549		FAM177B	0.22781	3.0862	0.002359	0.17611		SESTD1	0.18519	2.4858	0.013868	0.99976		VTRNA1-2	-0.16826	-2.2516	0.025596	0.99985		MIR187	0.15302	2.0542	0.041435	0.99068		NR2E3	-0.14529	-1.9482	0.05298	0.99877		CA12	0.19736	2.6707	0.0082777	0.68132		RPL10A	-0.15999
LTV1	0.18916	2.5411	0.011924	0.96473		EPAS1	0.19103	2.5671	0.011097	0.89057		HIF1AN	0.22781	3.0862	0.0023591	0.17611		CHD7	0.047468	0.62685	0.53158	0.99976		MIR941-5	-0.1674	-2.2398	0.026373	0.99985		YBX1	-0.15251	-2.0472	0.042128	0.99068		DDX21	-0.14489	-1.9427	0.053653	0.99877		TPT1P6	0.19659	2.66	0.008537	0.68509		PAQR8	-0.15873
EPAS1	0.19131	2.5711	0.010974	0.96473		DNAH8	0.19017	2.5551	0.011471	0.89808		LINC02257	0.23006	3.1183	0.0021292	0.17611		SPIN3	0.083717	1.1082	0.26931	0.99976		MIR941-2	-0.16663	-2.2291	0.027087	0.99985		RIPOR1	0.15246	2.0465	0.042198	0.99068		RPS12	-0.1441	-1.9319	0.05498	0.99877		SGK1	0.19582	2.6491	0.0088041	0.6893		NADSYN1	0.15647
ADCY3	0.17904	2.4005	0.017429	0.96473		ADCY3	0.18732	2.5154	0.012794	0.9334		TLN2	0.22908	3.1043	0.0022266	0.17611		CRIP2	0.010963	0.14462	0.88518	0.99976		RNU2-37P	-0.1641	-2.1944	0.029534	0.99985		LARS	-0.15155	-2.034	0.043456	0.99068		ABHD12	0.14387	1.9287	0.055378	0.99877		CCDC186	0.1947	2.6333	0.0092078	0.70374		PLIN2	-0.15418
ARF1	0.15393	2.0549	0.041379	0.96473		ARF1	0.18781	2.5223	0.012556	0.9334		TNRC18	0.22871	3.0991	0.0022643	0.17611		NADSYN1	0.023442	0.3093	0.75746	0.99976		FLOT1	-0.16397	-2.1926	0.029665	0.99985		EIF4G1	-0.15148	-2.0331	0.043545	0.99068		C4A	-0.14295	-1.9162	0.056962	0.99877		MIR184	0.19293	2.6086	0.0098739	0.72708		MTMR2	0.15358
NORAD	0.16073	2.1481	0.033086	0.96473		NORAD	0.18777	2.5217	0.012576	0.9334		KRR1	0.22689	3.073	0.0024605	0.1795		PDXDC1	0.041701	0.55056	0.58264	0.99976		CROT	0.16277	2.1762	0.030891	0.99985		AZGP1	-0.15059	-2.0209	0.044806	0.99068		TTC39B	-0.1428	-1.9141	0.057227	0.99877		RBM47	0.19238	2.6007	0.010094	0.72708		NBPF12	0.15173
TAOK3	0.069648	0.92095	0.35835	0.96473		TAOK3	0.087869	1.1636	0.24619	0.98978		GBF1	0.22138	2.9945	0.0031501	0.17954		USP15	0.11552	1.5341	0.12681	0.99976		SRSF9	0.16186	2.1637	0.031854	0.99985		RAB5B	-0.15046	-2.0191	0.044996	0.99068		HTATIP2	0.14251	1.91	0.057753	0.99877		ASXL2	0.19137	2.5867	0.010498	0.72708		RNY3P1	-0.15065
AF274854.1	0.16304	2.1798	0.030618	0.96473		AF274854.1	0.15507	2.0706	0.039873	0.98978		BAZ2A	0.22349	3.0246	0.0028671	0.17954		MRC1	0.020516	0.27068	0.78695	0.99976		HEIH	-0.16104	-2.1524	0.032745	0.99985		GANAB	-0.15046	-2.019	0.045003	0.99068		EGF	-0.14198	-1.9029	0.058688	0.99877		SESTD1	0.19109	2.5827	0.010617	0.72708		SIRPA	0.15006
ZNF365	0.17858	2.3941	0.017725	0.96473		ZNF365	0.17906	2.4008	0.017413	0.98978		COL4A1	0.22049	2.9819	0.0032761	0.17954		PBRM1	0.16234	2.1702	0.031343	0.99976		IDS	0.15867	2.1199	0.035431	0.99985		FUBP3	-0.14986	-2.0108	0.045873	0.99068		PPDPF	-0.14183	-1.9009	0.058954	0.99877		NEXMIF	0.19102	2.5817	0.010646	0.72708		RNA5SP350	0.14947
AL117329.1	0.16613	2.2224	0.027548	0.96473		AL117329.1	0.15963	2.133	0.034324	0.98978		CTBP2	0.22562	3.0549	0.0026059	0.17954		USP24	0.14773	1.9703	0.050386	0.99976		SLC37A1	-0.15808	-2.1118	0.036129	0.99985		FTO	-0.14977	-2.0096	0.046004	0.99068		GPAT4	0.14112	1.8911	0.060258	0.99877		ACOX1	0.18996	2.5668	0.011096	0.72928		SRRM2	-0.14831
ATG9B	0.16832	2.2524	0.025549	0.96473		ATG9B	0.12854	1.7097	0.089102	0.98978		CTNND1	0.22033	2.9795	0.0033	0.17954		ITPR1	0.0098598	0.13007	0.89666	0.99976		CNOT1	0.15751	2.104	0.036815	0.99985		SNHG1	-0.14939	-2.0043	0.04657	0.99068		GANAB	-0.14056	-1.8835	0.061284	0.99877		STAU2	0.18896	2.5528	0.011536	0.72928		NMT1	0.14822
GDI1	0.11615	1.5426	0.12474	0.96473		GDI1	0.10304	1.3665	0.17354	0.98978		ENGASE	0.22209	3.0047	0.0030514	0.17954		SNED1	0.01469	0.19379	0.84657	0.99976		MT-RNR2	-0.15751	-2.104	0.036819	0.99985		CTNNB1	0.14778	1.9824	0.048996	0.99068		MIR143	0.14051	1.8827	0.06139	0.99877		HIP1	0.18855	2.5471	0.011717	0.72928		ZNF485	-0.14784
MCCC2	0.054747	0.72324	0.4705	0.96473		MCCC2	0.028224	0.37245	0.71001	0.98978		GC	0.22065	2.9841	0.0032532	0.17954		UBA5	0.17592	2.3573	0.019518	0.99976		EIF3E	-0.15732	-2.1014	0.03705	0.99985		STAT1	-0.14708	-1.9727	0.050099	0.99068		CCNI	-0.14018	-1.8782	0.062011	0.99877		SIRPA	0.18828	2.5432	0.011844	0.72928		RPS14	-0.1469
RNF10	0.15369	2.0517	0.041693	0.96473		RNF10	0.16328	2.1831	0.030365	0.98978		HSBP1	0.22247	3.01	0.0030007	0.17954		LTV1	0.037304	0.49241	0.62305	0.99976		MAPK1	0.15674	2.0935	0.037758	0.99985		NHSL2	-0.14636	-1.9628	0.051246	0.99068		SH3RF3-AS1	0.13991	1.8746	0.062504	0.99877		NMT1	0.18808	2.5405	0.011934	0.72928		PRKCH	0.14674
SLCO2B1	0.14044	1.8711	0.063016	0.96473		SLCO2B1	0.13178	1.7536	0.081263	0.98978		MRPS33	0.22397	3.0314	0.0028063	0.17954		EPAS1	0.027105	0.35768	0.72102	0.99976		SNORD58A	-0.15656	-2.091	0.037983	0.99985		BRAT1	0.14496	1.9436	0.053539	0.99068		LYZ	-0.13977	-1.8726	0.062785	0.99877		PDZD2	0.18731	2.5297	0.012293	0.72928		PSME4	-0.14628
SPACA7	0.16484	2.2046	0.028793	0.96473		SPACA7	0.14532	1.9374	0.054312	0.98978		NF2	0.22354	3.0252	0.0028612	0.17954		ADCY3	0.16421	2.1959	0.029419	0.99976		RNU2-61P	-0.1564	-2.0887	0.03819	0.99985		RPL37	-0.14489	-1.9427	0.053647	0.99068		FTL	-0.13968	-1.8714	0.062951	0.99877		MPC2	0.18715	2.5274	0.012371	0.72928		WARS	0.14625
CDK13	0.13417	1.7859	0.075851	0.96473		CDK13	0.129	1.716	0.087938	0.98978		NUAK2	0.22164	2.9983	0.0031131	0.17954		ARF1	0.012141	0.16016	0.87294	0.99976		EIF3M	0.15626	2.0869	0.038355	0.99985		MT-TY	-0.14469	-1.94	0.053979	0.99068		PKP4	0.13952	1.8692	0.063251	0.99877		WIPF2	0.18688	2.5238	0.012495	0.72928		CHST8	0.14598
EIF4G3	0.1409	1.8773	0.062144	0.96473		EIF4G3	0.14131	1.8829	0.061377	0.98978		RP1	0.22415	3.0339	0.0027838	0.17954		NORAD	0.12796	1.7019	0.090552	0.99976		MIR941-3	-0.15535	-2.0744	0.039519	0.99985		TPT1P6	0.14464	1.9393	0.054068	0.99068		PRPF8	-0.13952	-1.8692	0.063252	0.99877		PRRC2C	0.18455	2.4911	0.013663	0.77083		RNA5SP255	0.14542
ERO1A	0.1764	2.364	0.019183	0.96473		ERO1A	0.17018	2.278	0.023943	0.98978		STX1B	0.22099	2.9889	0.0032047	0.17954		TAOK3	0.085588	1.1331	0.25871	0.99976		CANT1	0.15497	2.0692	0.040009	0.99985		AL360012.1	0.1441	1.9318	0.054988	0.99068		AC005906.2	0.13914	1.8641	0.063976	0.99877		XAB2	0.184	2.4834	0.01395	0.77083		PPP2R5A	0.14521
44265	0.10265	1.3612	0.17521	0.96473		44265	0.098969	1.3119	0.19127	0.98978		TOR3A	0.22575	3.0567	0.0025911	0.17954		AF274854.1	-0.029935	-0.39504	0.6933	0.99976		OSMR	0.1548	2.0669	0.040225	0.99985		SNORD12C	-0.14387	-1.9287	0.055371	0.99068		TLE6	-0.1385	-1.8554	0.065219	0.99877		CCDC136	0.18361	2.478	0.014157	0.77083		OLFM4	0.14447
AC008735.5	0.11312	1.5018	0.13495	0.96473		AC008735.5	0.10416	1.3814	0.16892	0.98978		NBPF12	0.22387	3.03	0.002819	0.17954		ZNF365	0.023017	0.30369	0.76173	0.99976		DUSP4	0.15434	2.0606	0.040832	0.99985		SNORD12B	-0.14362	-1.9253	0.055808	0.99068		IDH1	0.13846	1.8547	0.065308	0.99877		ITGB4	0.18359	2.4777	0.014168	0.77083		PPFIBP2	0.14388
AC011752.1	0.062884	0.83115	0.40703	0.96473		AC011752.1	0.048395	0.63912	0.52359	0.98978		ADCY3	0.21802	2.9468	0.0036507	0.1818		AL117329.1	-0.033848	-0.44674	0.65562	0.99976		FTH1P10	-0.15419	-2.0585	0.041029	0.99985		THRSP	-0.14326	-1.9204	0.056429	0.99068		SAP18	-0.13828	-1.8523	0.065664	0.99877		MIR663AHG	0.18237	2.4607	0.014831	0.79343		HECTD1	0.14323
THRB	0.097271	1.2892	0.19904	0.96473		THRB	0.081542	1.0792	0.28199	0.98978		BRAF	0.21714	2.9343	0.0037946	0.1818		ATG9B	0.042435	0.56027	0.57602	0.99976		MT-TL1	-0.15395	-2.0552	0.041353	0.99985		AC027288.1	-0.14322	-1.9199	0.05649	0.99068		HDGFL1	-0.13786	-1.8466	0.066485	0.99877		TNC	0.18145	2.4479	0.015351	0.8078		EGF	-0.14257
ZNF335	0.11203	1.4871	0.13881	0.96473		ZNF335	0.088212	1.1681	0.24435	0.98978		CIITA	0.21905	2.9614	0.0034906	0.1818		GDI1	-0.022717	-0.29974	0.76473	0.99976		PABPC3	-0.15359	-2.0503	0.041832	0.99985		ETF1	0.14277	1.9136	0.057291	0.99068		CATSPER2	-0.1374	-1.8403	0.067412	0.99877		ADAR	0.18007	2.4287	0.016161	0.82808		NAB1	0.14237
ABHD12	0.15443	2.0618	0.040712	0.96473		ABHD12	0.14863	1.9825	0.048995	0.98978		GRIN2D	0.21939	2.9662	0.0034386	0.1818		MCCC2	0.018337	0.24192	0.80913	0.99976		MIR941-1	-0.1532	-2.0449	0.042367	0.99985		RACGAP1	-0.14275	-1.9134	0.057315	0.99068		PCSK6	-0.13731	-1.8391	0.067584	0.99877		MDN1	0.17985	2.4255	0.016298	0.82808		FNDC3A	-0.14173
LINC01391	0.11672	1.5503	0.1229	0.96473		LINC01391	0.10821	1.4358	0.15287	0.98978		MGC32805	0.21724	2.9357	0.0037777	0.1818		RNF10	-0.015836	-0.20892	0.83476	0.99976		FLOT2	-0.153	-2.0423	0.042633	0.99985		SNORD42B	-0.14267	-1.9123	0.057468	0.99068		HLA-B	0.13722	1.8378	0.067782	0.99877		VDR	0.1794	2.4192	0.016572	0.82808		AC020658.1	-0.14082
PRKG1	0.12099	1.6078	0.1097	0.96473		PRKG1	0.11113	1.475	0.14201	0.98978		MRPL51	0.21744	2.9385	0.0037458	0.1818		SLCO2B1	-0.0042821	-0.056486	0.95502	0.99976		EIF4A1	-0.15271	-2.0383	0.043033	0.99985		ZHX1	-0.1423	-1.9073	0.058116	0.99068		ETF1	0.13678	1.8318	0.06867	0.99877		RCC2	0.17908	2.4148	0.016768	0.82808		RNA5SP38	0.13998
AC005906.2	0.14061	1.8734	0.062696	0.96473		AC005906.2	0.12291	1.6337	0.10414	0.98978		PSMA1	0.21814	2.9484	0.003633	0.1818		SPACA7	-0.01676	-0.22111	0.82527	0.99976		PDE9A	0.15268	2.0378	0.04308	0.99985		TM9SF2	0.14186	1.9012	0.058906	0.99068		ZNF664	0.13634	1.8258	0.06958	0.99877		PTEN	0.17766	2.395	0.017668	0.84684		TOR1AIP1	0.13998
ADCY9	0.091965	1.2183	0.22477	0.96473		ADCY9	0.093346	1.2367	0.21786	0.98978		ST3GAL4	0.21865	2.9557	0.003552	0.1818		CDK13	-0.018061	-0.23828	0.81194	0.99976		AP3B1	-0.15211	-2.0301	0.04387	0.99985		KANK1	-0.14148	-1.896	0.0596	0.99068		RNY3P1	-0.1362	-1.8239	0.069868	0.99877		RASSF2	0.17765	2.3949	0.017676	0.84684		TRRAP	0.13985
AL353593.3	0.088251	1.1687	0.24414	0.96473		AL353593.3	0.091657	1.2141	0.22634	0.98978		AC010970.1	0.21469	2.8996	0.0042178	0.18296		EIF4G3	-0.0079497	-0.10487	0.9166	0.99976		AC009055.2	-0.15201	-2.0287	0.044014	0.99985		RPS12	-0.1414	-1.8949	0.059745	0.99068		TRAM1	0.13484	1.8053	0.072731	0.99877		KMT2C	0.17657	2.3798	0.01839	0.8681		AK4	-0.13927
ITM2B	0.12728	1.6927	0.092303	0.96473		ITM2B	0.11497	1.5266	0.12866	0.98978		C6orf201	0.21492	2.9029	0.0041764	0.18296		ERO1A	0.082057	1.0861	0.27895	0.99976		IPO11	-0.15111	-2.0165	0.04529	0.99985		PKP4	0.14101	1.8896	0.060449	0.99068		GUCA2A	0.13411	1.7953	0.074316	0.99877		HTATIP2	0.17606	2.3728	0.018734	0.86879		AGO2	0.13916
PGGHG	0.11241	1.4922	0.13745	0.96473		PGGHG	0.092891	1.2306	0.22012	0.98978		CSF1R	0.21636	2.9232	0.0039251	0.18296		44265	0.036884	0.48686	0.62697	0.99976		RNU2-36P	-0.15028	-2.0052	0.046497	0.99985		CGGBP1	-0.14054	-1.8831	0.061331	0.99068		MUC1	-0.13409	-1.7951	0.074359	0.99877		NCOA2	0.17575	2.3685	0.018946	0.86879		RPS29	-0.1385
RAB29	0.11277	1.4971	0.13617	0.96473		RAB29	0.11013	1.4617	0.14564	0.98978		RAP1B	0.21517	2.9064	0.0041316	0.18296		AC008735.5	-0.021444	-0.28293	0.77757	0.99976		LINC01235	-0.1502	-2.004	0.046626	0.99985		OGFRL1	-0.14021	-1.8787	0.061938	0.99068		HNRNPUL1	0.13385	1.7919	0.074872	0.99877		MTMR2	0.17452	2.3514	0.01981	0.88508		RN7SL2	-0.13805
UBE2Z	0.14728	1.9641	0.051109	0.96473		UBE2Z	0.12485	1.6599	0.09874	0.98978		SEC24C	0.2151	2.9053	0.0041453	0.18296		AC011752.1	-0.016927	-0.22331	0.82355	0.99976		RELCH	0.14917	1.9899	0.048167	0.99985		SNORD105B	-0.1402	-1.8785	0.061961	0.99068		SNORD19B	-0.13361	-1.7886	0.075403	0.99877		SNHG16	0.17445	2.3504	0.01986	0.88508		ABHD12	0.138
YWHAB	0.15893	2.1234	0.035133	0.96473		YWHAB	0.16268	2.1749	0.030985	0.98978		SHKBP1	0.21506	2.9048	0.0041521	0.18296		THRB	-0.024992	-0.32978	0.74197	0.99976		MIR941-4	-0.14913	-1.9895	0.048217	0.99985		NDRG2	-0.13973	-1.872	0.062861	0.99068		CHSY1	-0.13361	-1.7886	0.075404	0.99877		BX890604.2	0.17393	2.3431	0.020242	0.88508		ARHGAP26	0.13734
MAP3K13	0.12534	1.6665	0.097417	0.96473		MAP3K13	0.12176	1.6181	0.10745	0.98978		KRT8	0.2152	2.9067	0.0041276	0.18296		ZNF335	-0.0040389	-0.053277	0.95757	0.99976		SNORD6	-0.14908	-1.9887	0.048298	0.99985		TUBGCP4	-0.13951	-1.8691	0.063266	0.99068		NAV1	-0.13341	-1.7858	0.075851	0.99877		SLCO5A1	0.17342	2.3361	0.020614	0.88508		UBA5	-0.13695
SLC12A9	0.10251	1.3594	0.17579	0.96473		SLC12A9	0.075139	0.99397	0.32162	0.98978		SCG3	0.21359	2.8839	0.0044235	0.18933		ABHD12	-0.022308	-0.29433	0.76886	0.99976		BMP8B	0.14905	1.9883	0.048344	0.99985		HNRNPA1	0.13947	1.8686	0.063341	0.99068		OAT	-0.13327	-1.7839	0.076165	0.99877		CCNG2	0.17333	2.3348	0.02068	0.88508		LTBP3	0.13687
DLG5	0.14873	1.984	0.048831	0.96473		DLG5	0.10823	1.4361	0.15276	0.98978		DNAJC11	0.21238	2.8669	0.0046574	0.19671		LINC01391	-0.021891	-0.28883	0.77306	0.99976		YY1	0.14901	1.9878	0.048401	0.99985		ASIC5	0.13924	1.8654	0.063786	0.99068		AC009055.2	-0.13265	-1.7755	0.077536	0.99877		ZZEF1	0.17262	2.3249	0.021218	0.89494		RASSF6	-0.13667
DMAP1	0.13378	1.7807	0.076711	0.96473		DMAP1	0.10454	1.3865	0.16736	0.98978		CHD7	0.21106	2.8483	0.0049252	0.20249		PRKG1	-0.034481	-0.4551	0.6496	0.99976		FTL	-0.14734	-1.965	0.051001	0.99985		PPDPF	-0.13896	-1.8616	0.064333	0.99068		SNORD43	-0.13259	-1.7747	0.077682	0.99877		HSD11B1-AS1	0.17229	2.3204	0.021467	0.89494		RNY4P6	-0.13634
FAM177B	0.096902	1.2843	0.20076	0.96473		FAM177B	0.080159	1.0608	0.29026	0.98978		ARF4	0.21115	2.8494	0.0049084	0.20249		AC005906.2	-0.062407	-0.82481	0.41061	0.99976		SNORD89	-0.14709	-1.9616	0.051403	0.99985		HMGN3	0.13771	1.8445	0.066788	0.99068		STAT1	-0.13258	-1.7745	0.077712	0.99877		OSBPL8	0.17001	2.2887	0.023285	0.9121		UHMK1	0.13577
HIF1AN	0.12592	1.6743	0.095867	0.96473		HIF1AN	0.10667	1.4152	0.1588	0.98978		AC098934.2	0.21079	2.8444	0.0049835	0.20249		ADCY9	0.079746	1.0553	0.29276	0.99976		MTRNR2L12	-0.14697	-1.96	0.051598	0.99985		MTOR	0.1377	1.8443	0.066815	0.99068		H3F3A	-0.13208	-1.7677	0.078846	0.99877		TUBA1A	0.16969	2.2843	0.023549	0.9121		BRWD1	0.13568
LINC02257	0.17056	2.2833	0.02362	0.96473		LINC02257	0.15538	2.0748	0.039482	0.98978		OPA1	0.20726	2.7947	0.0057779	0.20369		AL353593.3	-0.04822	-0.63681	0.52509	0.99976		SNORD53	0.14649	1.9534	0.052372	0.99985		KRT7	-0.1375	-1.8417	0.067208	0.99068		RPS15A	-0.13206	-1.7675	0.078881	0.99877		UHRF1	0.16958	2.2828	0.02364	0.9121		OSBPL8	0.13514
TLN2	0.03219	0.42484	0.67148	0.96473		TLN2	0.051049	0.67426	0.50104	0.98978		ANKRD13A	0.2081	2.8065	0.0055798	0.20369		ITM2B	0.0093356	0.12315	0.90213	0.99976		EIF3G	-0.14573	-1.9431	0.053619	0.99985		SNORD118	-0.13721	-1.8377	0.067787	0.99068		RPL35	-0.13205	-1.7673	0.078906	0.99877		TM6SF2	-0.16935	-2.2797	0.023827	0.9121		RPL12	-0.13486
TNRC18	0.085012	1.1255	0.26195	0.96473		TNRC18	0.10616	1.4084	0.16081	0.98978		CCT5	0.20689	2.7894	0.0058696	0.20369		PGGHG	-0.014671	-0.19354	0.84676	0.99976		TXNDC16	-0.14565	-1.942	0.053754	0.99985		RPL17P43	-0.13688	-1.8332	0.068456	0.99068		RPS10	-0.13151	-1.7599	0.080161	0.99877		CUL4A	0.16935	2.2796	0.023832	0.9121		TM9SF2	0.13468
KRR1	0.10781	1.4304	0.15439	0.96473		KRR1	0.095012	1.259	0.20972	0.98978		COL5A1	0.2097	2.8291	0.0052172	0.20369		RAB29	0.046336	0.61188	0.54142	0.99976		FOXM1	0.14544	1.9391	0.054102	0.99985		SNORD10	-0.13665	-1.83	0.06894	0.99068		CTNNB1	0.13132	1.7574	0.080596	0.99877		TMED8	0.16853	2.2683	0.024527	0.9121		MILR1	0.13452
BAZ2A	0.13136	1.7479	0.082244	0.96473		BAZ2A	0.12124	1.6112	0.10895	0.98978		CYB561D2	0.20676	2.7875	0.0059014	0.20369		UBE2Z	-0.01047	-0.13812	0.89031	0.99976		CDK2AP1	0.14505	1.9338	0.054766	0.99985		SNORD69	-0.13632	-1.8255	0.069615	0.99068		RN7SK	-0.1313	-1.7571	0.080648	0.99877		SPEN	0.16852	2.2681	0.024536	0.9121		LYZ	-0.13416
COL4A1	0.082852	1.0967	0.2743	0.96473		COL4A1	0.06202	0.81968	0.41352	0.98978		FOXP1	0.2072	2.7937	0.0057946	0.20369		YWHAB	-0.020062	-0.26469	0.79156	0.99976		B4GALNT2	0.14454	1.9269	0.05562	0.99985		IBTK	0.13588	1.8195	0.070535	0.99068		NHSL2	-0.13109	-1.7542	0.081137	0.99877		ARHGAP26	0.1684	2.2664	0.024642	0.9121		ATP5MC3	0.13343
CTBP2	0.093223	1.2351	0.21847	0.96473		CTBP2	0.055966	0.7394	0.46066	0.98978		FP236383.2	0.20778	2.802	0.0056544	0.20369		MAP3K13	-0.012789	-0.16871	0.86622	0.99976		CDC42SE1	-0.14438	-1.9246	0.055909	0.99985		MGLL	-0.13575	-1.8177	0.070809	0.99068		RPS14	-0.13099	-1.7529	0.081358	0.99877		SELENOF	-0.16813	-2.2627	0.024874	0.9121		IRF2BPL	-0.1331
CTNND1	0.12364	1.6436	0.10207	0.96473		CTNND1	0.119	1.5809	0.11572	0.98978		FP236383.3	0.20754	2.7986	0.0057121	0.20369		SLC12A9	-0.0067158	-0.088589	0.92951	0.99976		KTN1	0.14414	1.9214	0.05632	0.99985		RPS10	-0.1355	-1.8143	0.071335	0.99068		C20orf27	0.13099	1.7529	0.081365	0.99877		ARMT1	0.16802	2.2612	0.024968	0.9121		TTN	0.133
ENGASE	0.10118	1.3415	0.18149	0.96473		ENGASE	0.079012	1.0455	0.29724	0.98978		FP671120.3	0.20704	2.7916	0.0058314	0.20369		DLG5	-5.25e-05	-0.00069253	0.99945	0.99976		FAF1	0.14378	1.9165	0.056938	0.99985		CTSB	-0.13499	-1.8074	0.072402	0.99068		BRAT1	0.13076	1.7497	0.081914	0.99877		RN7SL732P	0.16798	2.2607	0.025005	0.9121		RASL10B	0.13276
GC	0.13792	1.8369	0.067931	0.96473		GC	0.15117	2.0173	0.045206	0.98978		FP671120.4	0.20772	2.8011	0.0056695	0.20369		DMAP1	-0.029489	-0.38915	0.69764	0.99976		OPTN	0.1432	1.9086	0.057965	0.99985		SNORD2	-0.1348	-1.8047	0.072826	0.99068		CGGBP1	-0.13008	-1.7405	0.083524	0.99877		CHD2	0.16659	2.2414	0.026248	0.93288		GUSBP11	0.13269
HSBP1	0.13647	1.8172	0.070906	0.96473		HSBP1	0.095807	1.2696	0.20592	0.98978		KSR1	0.20746	2.7975	0.00573	0.20369		FAM177B	-0.029965	-0.39544	0.693	0.99976		IL6ST	-0.14249	-1.8989	0.059229	0.99985		RNU4-46P	-0.13476	-1.8042	0.072907	0.99068		RPL12	-0.12982	-1.7369	0.084151	0.99877		AMER1	0.16655	2.2408	0.026289	0.93288		SNX4	-0.13236
MRPS33	0.13435	1.7884	0.075453	0.96473		MRPS33	0.11597	1.5401	0.12535	0.98978		TK1	0.20929	2.8233	0.0053072	0.20369		HIF1AN	-0.0013995	-0.018461	0.98529	0.99976		RNU2-33P	-0.14211	-1.8938	0.059912	0.99985		NDRG1	-0.13473	-1.8039	0.07296	0.99068		MIR516A2	0.12919	1.7284	0.085671	0.99877		USP22	0.16605	2.234	0.026744	0.93288		PARN	0.13221
NF2	0.12506	1.6627	0.098178	0.96473		NF2	0.10515	1.3947	0.16487	0.98978		TPM4	0.2086	2.8135	0.0054646	0.20369		LINC02257	0.13547	1.8036	0.07303	0.99976		MIR223	-0.14144	-1.8846	0.061146	0.99985		KCNMA1	-0.13451	-1.8008	0.073447	0.99068		PPP4R2	-0.12888	-1.7242	0.086422	0.99877		CA5A	0.16601	2.2334	0.026783	0.93288		RPL23	-0.132
NUAK2	0.11034	1.4644	0.1449	0.96473		NUAK2	0.089669	1.1876	0.23661	0.98978		TUBB6	0.2092	2.822	0.0053289	0.20369		TLN2	0.069096	0.91362	0.36218	0.99976		ZFYVE28	0.14027	1.8687	0.063343	0.99985		KIAA0100	-0.13448	-1.8004	0.073506	0.99068		OGFRL1	-0.12862	-1.7206	0.087086	0.99877		MORF4L1	0.16518	2.2218	0.027568	0.93288		TRAF4	0.13156
RP1	0.081079	1.073	0.28474	0.96473		RP1	0.085275	1.129	0.26047	0.98978		ELOA	0.20644	2.783	0.0059802	0.20422		TNRC18	0.075177	0.99447	0.32138	0.99976		DBI	-0.14006	-1.8659	0.063743	0.99985		SNORD50B	-0.1344	-1.7993	0.073685	0.99068		EIF3J	-0.12854	-1.7195	0.087281	0.99877		DDX39B	-0.16505	-2.2201	0.027686	0.93288		HLA-DRA	-0.13111
STX1B	0.099325	1.3167	0.18967	0.96473		STX1B	0.077162	1.0209	0.30873	0.98978		AL022322.2	0.205	2.7628	0.0063466	0.20638		KRR1	-0.017406	-0.22964	0.81864	0.99976		RNU2-7P	-0.13984	-1.863	0.064149	0.99985		CHSY1	-0.13431	-1.7981	0.07388	0.99068		MIR187	0.12846	1.7184	0.087484	0.99877		LMOD3	0.16464	2.2144	0.028085	0.93288		RNA5SP334	0.13094
TOR3A	0.14216	1.8945	0.059823	0.96473		TOR3A	0.12532	1.6662	0.097465	0.98978		HEATR5A	0.20493	2.7618	0.0063649	0.20638		BAZ2A	-0.031012	-0.40928	0.68284	0.99976		DDX3X	-0.13969	-1.8608	0.064457	0.99985		CMTM4	-0.13429	-1.7978	0.073917	0.99068		CHD7	0.12842	1.718	0.087564	0.99877		TAF11	0.16461	2.2141	0.028109	0.93288		ABI2	0.1309
NBPF12	0.10683	1.4173	0.15819	0.96473		NBPF12	0.090813	1.2029	0.23066	0.98978		KLK14	0.20579	2.7739	0.0061434	0.20638		COL4A1	-0.030187	-0.39838	0.69084	0.99976		B4GALT2	0.13944	1.8574	0.064942	0.99985		ACSL4	0.13415	1.796	0.074211	0.99068		KIAA0100	-0.12805	-1.7129	0.088485	0.99877		AP3D1	0.16428	2.2095	0.028434	0.93288		GPAT4	-0.13059
BRAF	0.04923	0.65018	0.51644	0.96473		BRAF	0.037749	0.4983	0.61891	0.98978		LGALS3BP	0.20503	2.7632	0.0063393	0.20638		CTBP2	0.0016456	0.021707	0.98271	0.99976		YTHDC2	0.13909	1.8527	0.065613	0.99985		VPS53	-0.13397	-1.7935	0.074608	0.99068		PTMS	-0.12791	-1.7109	0.088857	0.99877		EIF2S3	0.16312	2.1934	0.029591	0.93288		PRKG1	0.13004
CIITA	0.092356	1.2235	0.2228	0.96473		CIITA	0.090601	1.2	0.23175	0.98978		LMAN1	0.20533	2.7674	0.0062623	0.20638		CTNND1	-0.040892	-0.53985	0.58999	0.99976		MTRNR2L8	-0.13901	-1.8516	0.06578	0.99985		LYZ	-0.13372	-1.79	0.075167	0.99068		ACADVL	0.12729	1.7025	0.09042	0.99877		RPL23	-0.16304	-2.1923	0.029668	0.93288		IMPDH1	0.12979
GRIN2D	0.099083	1.3135	0.19076	0.96473		GRIN2D	0.077027	1.0191	0.30958	0.98978		TREML1	0.20451	2.7559	0.0064773	0.20792		ENGASE	-0.0089841	-0.11851	0.9058	0.99976		RPLP0P6	-0.1387	-1.8474	0.066386	0.99985		CIRBP	-0.13323	-1.7833	0.076255	0.99068		YBX1	-0.12673	-1.6949	0.091854	0.99877		SUPT5H	0.16302	2.192	0.029693	0.93288		VPS13A	0.12934
MGC32805	0.14325	1.9093	0.057871	0.96473		MGC32805	0.12378	1.6454	0.10169	0.98978		TRAV8-2	0.2038	2.746	0.0066676	0.21191		GC	0.12513	1.6637	0.09797	0.99976		NCOA2	0.1385	1.8447	0.066774	0.99985		HDGFL1	-0.13258	-1.7745	0.077709	0.99068		CD14	-0.12592	-1.6839	0.093964	0.99877		ASAH2	0.16265	2.1869	0.030069	0.93288		ADGRL1	-0.12931
MRPL51	0.10547	1.3991	0.16357	0.96473		MRPL51	0.093909	1.2442	0.21508	0.98978		DND1P1	0.20332	2.7391	0.0068019	0.21271		HSBP1	-0.011067	-0.14599	0.8841	0.99976		UBC	-0.13833	-1.8424	0.067119	0.99985		MPV17L	-0.13217	-1.7689	0.078638	0.99068		MIR203B	-0.12592	-1.6839	0.093969	0.99877		ORC4	0.16246	2.1842	0.030268	0.93288		RNU2-36P	0.12912
PSMA1	0.17624	2.3618	0.019294	0.96473		PSMA1	0.15808	2.1117	0.036136	0.98978		FKBP5	0.20323	2.7379	0.0068253	0.21271		MRPS33	-0.032611	-0.4304	0.66744	0.99976		SNORD22	-0.13806	-1.8387	0.067666	0.99985		PSMC1	-0.13184	-1.7644	0.079399	0.99068		AP5Z1	0.12574	1.6815	0.09444	0.99877		ASIC5	0.16147	2.1707	0.031296	0.93288		OGFRL1	-0.12825
ST3GAL4	0.13678	1.8214	0.070269	0.96473		ST3GAL4	0.12404	1.6489	0.10096	0.98978		MAPK9	0.20295	2.734	0.0069042	0.2131		NF2	-0.036114	-0.47668	0.63419	0.99976		KIF2C	0.13752	1.8314	0.06875	0.99985		RPL34	-0.13146	-1.7593	0.080261	0.99068		LARS	-0.12561	-1.6797	0.094789	0.99877		XPOT	0.16097	2.1637	0.031833	0.93288		SNORD99	-0.12825
AC010970.1	0.081212	1.0748	0.28395	0.96473		AC010970.1	0.062895	0.83129	0.40695	0.98978		RBBP4	0.20123	2.7098	0.0074053	0.22639		NUAK2	-0.027755	-0.36625	0.71462	0.99976		EDF1	-0.13694	-1.8235	0.069942	0.99985		MAPK13	-0.13063	-1.7479	0.082218	0.99068		PGD	-0.12556	-1.679	0.094932	0.99877		G3BP1	-0.16082	-2.1617	0.031994	0.93288		RF00345	-0.12782
C6orf201	0.041889	0.55303	0.58095	0.96473		C6orf201	0.022336	0.29471	0.76857	0.98978		NADSYN1	0.20059	2.7008	0.0076005	0.23012		RP1	-0.010779	-0.14219	0.8871	0.99976		ADCY3	0.13685	1.8224	0.070115	0.99985		RPS21	-0.13049	-1.7461	0.082543	0.99068		KRAS	-0.12464	-1.6665	0.097384	0.99877		AZGP1	-0.1608	-2.1613	0.032021	0.93288		S100A1	-0.12768
CSF1R	0.12832	1.7068	0.08964	0.96473		CSF1R	0.11667	1.5496	0.12307	0.98978		RBMS2	0.20036	2.6976	0.0076706	0.23012		STX1B	-0.022677	-0.29921	0.76514	0.99976		SMC6	-0.13656	-1.8184	0.070717	0.99985		FEZF2	-0.13024	-1.7426	0.083144	0.99068		MAPK13	-0.12463	-1.6664	0.09742	0.99877		AP1G1	0.16075	2.1607	0.032074	0.93288		G3BP1	-0.12755
RAP1B	0.085535	1.1324	0.25901	0.96473		RAP1B	0.075029	0.9925	0.32233	0.98978		RCCD1	0.19967	2.688	0.0078874	0.23443		TOR3A	0.09117	1.2076	0.22883	0.99976		SNX4	-0.13628	-1.8147	0.0713	0.99985		RPL35	-0.1299	-1.738	0.083954	0.99068		MIR499B	-0.12458	-1.6657	0.097553	0.99877		EPRS	0.16056	2.1581	0.032279	0.93288		RNA5SP392	0.12673
SEC24C	0.058706	0.77573	0.43896	0.96473		SEC24C	0.037106	0.4898	0.62489	0.98978		ABI2	0.1994	2.6841	0.0079749	0.23486		NBPF12	-0.042297	-0.55844	0.57726	0.99976		ACTB	-0.13519	-1.7998	0.073618	0.99985		SH3RF3-AS1	0.12965	1.7347	0.084543	0.99068		FUS	0.12429	1.6617	0.098345	0.99877		SPIN3	0.16047	2.1568	0.032379	0.93288		RNY4P28	-0.1265
SHKBP1	0.11157	1.481	0.14042	0.96473		SHKBP1	0.080843	1.0699	0.28615	0.98978		CCDC136	0.19867	2.6739	0.0082109	0.23745		BRAF	-0.030695	-0.40508	0.68592	0.99976		CCT2	-0.13518	-1.7997	0.073642	0.99985		CATSPER2	-0.12939	-1.7311	0.085185	0.99068		SELENBP1	-0.12403	-1.6583	0.099045	0.99877		SND1	0.16018	2.1528	0.032694	0.93288		CYP2E1	0.12556
SCG3	0.11736	1.5589	0.12085	0.96473		SCG3	0.091079	1.2064	0.22929	0.98978		CCDC115	0.19873	2.6748	0.00819	0.23745		CIITA	0.11805	1.5681	0.11867	0.99976		MT-TV	-0.13518	-1.7996	0.073652	0.99985		GAS5	-0.12937	-1.7308	0.085244	0.99068		C7orf33	-0.12403	-1.6582	0.099053	0.99877		FRK	0.1594	2.142	0.033568	0.93288		HSD11B1-AS1	-0.12536
DNAJC11	0.098631	1.3074	0.1928	0.96473		DNAJC11	0.081919	1.0842	0.27976	0.98978		BAIAP2	0.19747	2.6571	0.0086146	0.24227		GRIN2D	-0.0036954	-0.048746	0.96118	0.99976		RNA5SP204	-0.1347	-1.7932	0.07468	0.99985		SLC9A7	-0.12886	-1.7239	0.08648	0.99068		DHX36	-0.12356	-1.6519	0.10035	0.99877		CYP27B1	0.15932	2.141	0.033648	0.93288		NUMA1	-0.12449
ARF4	0.032742	0.43213	0.66618	0.96473		ARF4	0.10512	1.3943	0.16499	0.98978		OLFM2	0.19762	2.6592	0.0085644	0.24227		MGC32805	0.11709	1.5553	0.12169	0.99976		FABP3	-0.13437	-1.7887	0.075397	0.99985		SNORD3A	-0.12826	-1.7157	0.087976	0.99068		MIR1301	0.12326	1.6478	0.10118	0.99877		AC006504.1	0.15927	2.1403	0.033709	0.93288		SOS1	-0.12447
AC098934.2	0.087461	1.1581	0.2484	0.96473		AC098934.2	0.074043	0.97938	0.32875	0.98978		SESN1	0.19727	2.6543	0.0086833	0.24227		MRPL51	0.089192	1.1812	0.23912	0.99976		RAB14	-0.13342	-1.7758	0.077508	0.99985		SNORD83B	-0.12799	-1.7121	0.088638	0.99068		MICU1	-0.12312	-1.6459	0.10157	0.99877		UROS	0.1592	2.1393	0.033787	0.93288		MORF4L2	-0.12428
ANKRD13A	0.10164	1.3477	0.17949	0.96473		ANKRD13A	0.11739	1.5592	0.12076	0.98978		STX4	0.19706	2.6514	0.0087548	0.24227		PSMA1	-0.018266	-0.24099	0.80985	0.99976		NUFIP2	-0.13304	-1.7706	0.078377	0.99985		STK17B	-0.1279	-1.7108	0.088878	0.99068		TRIP12	-0.12297	-1.6438	0.102	0.99877		PITRM1	0.15914	2.1385	0.033853	0.93288		SPACA7	0.12424
CCT5	0.11768	1.5632	0.11982	0.96473		CCT5	0.12906	1.7167	0.087807	0.98978		SOS1	-0.1971	-2.6519	0.0087431	0.24227		ST3GAL4	0.081173	1.0743	0.28418	0.99976		AL135926.1	-0.13258	-1.7644	0.079426	0.99985		SNORD3B-2	-0.12782	-1.7097	0.089075	0.99068		CDC42	-0.12291	-1.6431	0.10216	0.99877		INTS3	0.15877	2.1334	0.03428	0.93288		EFR3A	0.12397
COL5A1	0.10956	1.4539	0.14777	0.96473		COL5A1	0.10687	1.4179	0.15801	0.98978		FIGN	0.1963	2.6407	0.0090264	0.24349		AC010970.1	-0.0052515	-0.069274	0.94485	0.99976		SRP54	-0.1325	-1.7634	0.079592	0.99985		OAT	-0.12765	-1.7074	0.089502	0.99068		HNRNPAB	-0.12257	-1.6384	0.10312	0.99877		PIK3R5	0.15874	2.133	0.034307	0.93288		TOMM70	-0.12396
CYB561D2	0.11604	1.5411	0.1251	0.96473		CYB561D2	0.07911	1.0468	0.29664	0.98978		MSI2	0.19631	2.6409	0.00902	0.24349		C6orf201	0.088759	1.1754	0.24142	0.99976		PRSS8	-0.13243	-1.7623	0.079768	0.99985		TAOK3	-0.12735	-1.7034	0.090264	0.99068		RPL10A	-0.12255	-1.6382	0.10317	0.99877		C10orf99	0.15874	2.1329	0.034317	0.93288		SNORD84	-0.12372
FOXP1	0.069427	0.91802	0.35988	0.96473		FOXP1	0.075078	0.99315	0.32202	0.98978		AC005523.2	0.19648	2.6432	0.0089621	0.24349		CSF1R	-0.055163	-0.72875	0.46713	0.99976		USP33	-0.13215	-1.7586	0.080399	0.99985		PCSK6	-0.12719	-1.7012	0.090679	0.99068		IBTK	0.12219	1.6333	0.10419	0.99877		SARS	0.15851	2.1297	0.034583	0.93288		RPS7	-0.12356
FP236383.2	0.086448	1.1446	0.25394	0.96473		FP236383.2	0.059916	0.79177	0.42957	0.98978		DYNC1LI2	0.19517	2.625	0.0094364	0.25026		RAP1B	0.0058358	0.07698	0.93873	0.99976		TTC3	-0.13196	-1.756	0.080842	0.99985		SNORD97	-0.12715	-1.7007	0.090774	0.99068		METTL5	-0.1221	-1.632	0.10446	0.99877		LINC02614	0.15778	2.1197	0.03543	0.94776		LINC01579	0.12347
FP236383.3	0.08632	1.1429	0.25465	0.96473		FP236383.3	0.059795	0.79017	0.43051	0.98978		RBM43	0.19502	2.6228	0.0094938	0.25026		SEC24C	-0.087733	-1.1618	0.24693	0.99976		SNORD20	-0.13161	-1.7513	0.081657	0.99985		FARP1	-0.12707	-1.6995	0.090994	0.99068		FLOT2	-0.12205	-1.6314	0.1046	0.99877		PRDX6	0.15732	2.1134	0.035976	0.95281		CATSPER2	-0.12344
FP671120.3	0.086366	1.1435	0.2544	0.96473		FP671120.3	0.059752	0.7896	0.43084	0.98978		TRIM38	0.19497	2.6222	0.0095114	0.25026		SHKBP1	0.013385	0.17657	0.86005	0.99976		MT-RNR1	-0.13123	-1.7462	0.082543	0.99985		MIR940	0.12689	1.6971	0.091438	0.99068		NDRG1	-0.12165	-1.6259	0.10576	0.99877		FMR1	-0.15712	-2.1107	0.036213	0.95281		WDR33	0.12336
FP671120.4	0.086884	1.1504	0.25155	0.96473		FP671120.4	0.060201	0.79555	0.42738	0.98978		VAV2	0.19407	2.6096	0.0098545	0.25718		SCG3	-0.037883	-0.50007	0.61766	0.99976		RNY1	-0.13081	-1.7405	0.083542	0.99985		FUS	0.12667	1.6942	0.092001	0.99068		DDAH1	0.12164	1.6258	0.10578	0.99877		FAM83F	0.15671	2.105	0.036713	0.95813		CACUL1	0.12325
KSR1	0.10179	1.3498	0.17884	0.96473		KSR1	0.087481	1.1584	0.24829	0.98978		AC005829.2	0.19379	2.6057	0.0099632	0.25792		DNAJC11	-0.02449	-0.32314	0.74698	0.99976		MIR744	-0.13058	-1.7373	0.0841	0.99985		C3	-0.12656	-1.6926	0.092305	0.99068		PHF10	-0.12161	-1.6254	0.10586	0.99877		SMAD2	0.15505	2.0821	0.038776	0.99881		NELFB	0.12308
TK1	0.10626	1.4097	0.16043	0.96473		TK1	0.071796	0.9495	0.34368	0.98978		SLC25A42	0.19352	2.6019	0.010069	0.25856		AC098934.2	-0.02563	-0.33819	0.73563	0.99976		EGF	0.1305	1.7363	0.084284	0.99985		RNASEK-C17orf49	-0.12653	-1.6923	0.092364	0.99068		PLXNB2	-0.12158	-1.625	0.10594	0.99877		TRPS1	0.15433	2.0722	0.039706	0.99881		MIR10B	-0.12305
TPM4	0.11436	1.5185	0.13069	0.96473		TPM4	0.085303	1.1293	0.26031	0.98978		MED12L	0.19265	2.5897	0.010418	0.26542		ANKRD13A	-0.016695	-0.22026	0.82593	0.99976		AL513548.1	-0.13033	-1.7339	0.084706	0.99985		DDX21	-0.12631	-1.6892	0.092953	0.99068		PDZD2	0.12143	1.623	0.10638	0.99877		GAK	0.15408	2.0688	0.040023	0.99881		TMTC1	0.12298
TUBB6	0.11085	1.4713	0.14302	0.96473		TUBB6	0.1201	1.5958	0.11234	0.98978		CGNL1	0.19173	2.5769	0.010798	0.27292		CCT5	0.025666	0.33867	0.73526	0.99976		BOK	-0.1299	-1.7281	0.085743	0.99985		PRPF8	-0.12617	-1.6873	0.093322	0.99068		SGK1	0.12117	1.6194	0.10715	0.99877		PAIP2B	0.15391	2.0665	0.040242	0.99881		SLC31A1	0.12224
ELOA	0.10622	1.4091	0.16059	0.96473		ELOA	0.070845	0.93687	0.35013	0.98978		TMEM63A	0.19139	2.5721	0.010942	0.27441		COL5A1	-0.024408	-0.32206	0.74779	0.99976		RNU2-2P	-0.12984	-1.7274	0.085876	0.99985		SMARCA4	-0.1261	-1.6864	0.093486	0.99068		RPL3	-0.12089	-1.6157	0.10795	0.99877		NAGA	0.15332	2.0583	0.041032	0.99881		RNA5SP403	0.12222
AL022322.2	0.14165	1.8876	0.060747	0.96473		AL022322.2	0.11908	1.582	0.11546	0.98978		SLC35B3	0.191	2.5667	0.011109	0.27644		CYB561D2	0.011727	0.1547	0.87723	0.99976		CEL	-0.12982	-1.727	0.085941	0.99985		SNORD58A	-0.12602	-1.6853	0.093705	0.99068		AK4	-0.1208	-1.6145	0.10822	0.99877		LMBR1	0.15311	2.0555	0.041307	0.99881		AC008687.7	0.12188
HEATR5A	0.098941	1.3116	0.1914	0.96473		HEATR5A	0.06965	0.92098	0.35834	0.98978		ART1	0.18947	2.5454	0.011783	0.27982		FOXP1	-0.044844	-0.59213	0.55453	0.99976		AL365356.4	0.12957	1.7237	0.086538	0.99985		TSIX	-0.12595	-1.6843	0.093902	0.99068		ASIC5	0.12028	1.6073	0.10977	0.99877		SLC35E1	0.15289	2.0524	0.041611	0.99881		RPLP0	-0.12187
KLK14	0.091791	1.2159	0.22566	0.96473		KLK14	0.074904	0.99084	0.32314	0.98978		ACO1	-0.18932	-2.5433	0.011851	0.27982		FP236383.2	-0.01237	-0.16319	0.87056	0.99976		RYR1	-0.1295	-1.7227	0.086716	0.99985		SAP18	-0.12566	-1.6804	0.09466	0.99068		MIR940	0.12005	1.6043	0.11045	0.99877		UNC13B	0.15281	2.0513	0.041715	0.99881		TRAPPC10	0.12182
LGALS3BP	0.13461	1.7919	0.074879	0.96473		LGALS3BP	0.13632	1.8151	0.071235	0.98978		AL355312.1	0.18928	2.5428	0.011869	0.27982		FP236383.3	-0.011864	-0.15651	0.87581	0.99976		NKX2-3	0.12949	1.7225	0.086748	0.99985		AC113935.1	-0.12554	-1.6788	0.094967	0.99068		PRDM8	-0.11988	-1.6019	0.11098	0.99877		KIAA1324	0.15258	2.0482	0.042028	0.99881		RNY4P27	-0.12136
LMAN1	0.092908	1.2309	0.22004	0.96473		LMAN1	0.10303	1.3664	0.17359	0.98978		CEACAM21	0.18981	2.5501	0.011633	0.27982		FP671120.3	-0.012175	-0.16062	0.87258	0.99976		RN7SK	-0.12918	-1.7183	0.087512	0.99985		CD74	-0.12552	-1.6784	0.095038	0.99068		MGLL	-0.11987	-1.6018	0.11099	0.99877		ZNF767P	0.15185	2.0381	0.043037	0.99881		SNORD97	-0.12136
TREML1	0.10385	1.3773	0.17019	0.96473		TREML1	0.095116	1.2604	0.20922	0.98978		SORL1	0.18912	2.5405	0.011942	0.27982		FP671120.4	-0.012236	-0.16141	0.87196	0.99976		AC020658.1	-0.12914	-1.7179	0.08759	0.99985		DANCR	-0.12546	-1.6776	0.095193	0.99068		SLC31A1	0.11982	1.6012	0.11113	0.99877		SMARCA2	0.15165	2.0354	0.043314	0.99881		STK17B	-0.12082
TRAV8-2	0.087652	1.1607	0.24737	0.96473		TRAV8-2	0.074301	0.98282	0.32706	0.98978		UQCRC1	0.18947	2.5454	0.011785	0.27982		KSR1	-0.0213	-0.28103	0.77902	0.99976		RF00494	-0.12909	-1.7171	0.087732	0.99985		ABHD12	0.12499	1.6713	0.09643	0.99068		EIF4G1	-0.11969	-1.5994	0.11154	0.99877		SINHCAF	-0.15133	-2.031	0.043758	0.99881		RTN3	0.12068
DND1P1	0.089272	1.1823	0.2387	0.96473		DND1P1	0.057968	0.76593	0.44475	0.98978		ZC3H12A	0.18987	2.5509	0.011606	0.27982		TK1	0.0364	0.48047	0.6315	0.99976		SESN3	0.12902	1.7162	0.087899	0.99985		VAMP8	-0.1248	-1.6686	0.096966	0.99068		XRCC5	-0.11945	-1.5961	0.11227	0.99877		PPM1A	0.15131	2.0308	0.043784	0.99881		KIF26B	0.12054
FKBP5	0.099677	1.3214	0.1881	0.96473		FKBP5	0.080094	1.0599	0.29065	0.98978		AL138963.3	0.19001	2.5529	0.011542	0.27982		TPM4	-0.056897	-0.75174	0.45322	0.99976		FNBP1	-0.12848	-1.7089	0.089245	0.99985		EGF	-0.12466	-1.6669	0.097321	0.99068		C17orf77	0.11928	1.5938	0.11277	0.99877		H1F0	0.1513	2.0305	0.043807	0.99881		MFSD14C	0.12031
MAPK9	0.073047	0.96614	0.33531	0.96473		MAPK9	0.076956	1.0181	0.31003	0.98978		AANAT	0.18893	2.5378	0.012033	0.27989		TUBB6	0.01938	0.25569	0.79849	0.99976		RPS27AP11	-0.12834	-1.7071	0.089594	0.99985		MT-TE	-0.12452	-1.6649	0.097702	0.99068		MYO6	0.11889	1.5885	0.11397	0.99877		SNX27	0.15096	2.0259	0.044281	0.99881		ABCC8	0.1203
RBBP4	0.13537	1.8022	0.07324	0.96473		RBBP4	0.15388	2.0543	0.04144	0.98978		COL14A1	0.18804	2.5255	0.012448	0.28184		ELOA	-0.010881	-0.14354	0.88603	0.99976		SNORD48	-0.12833	-1.707	0.089615	0.99985		SNHG5	-0.1243	-1.6619	0.098322	0.99068		LINC01702	-0.11857	-1.5842	0.11494	0.99877		LINC01554	0.1508	2.0238	0.044507	0.99881		KCNN2	0.12017
RBMS2	0.10825	1.4364	0.15268	0.96473		RBMS2	0.094232	1.2486	0.2135	0.98978		LINC00598	0.188	2.5249	0.012468	0.28184		AL022322.2	-0.032421	-0.42789	0.66926	0.99976		RPS12	-0.12753	-1.6961	0.091655	0.99985		SNORD27	-0.12421	-1.6606	0.098565	0.99068		FEZF2	-0.1185	-1.5832	0.11517	0.99877		MAML3	0.15058	2.0208	0.044821	0.99881		EPAS1	0.1199
RCCD1	0.090277	1.1957	0.23343	0.96473		RCCD1	0.077578	1.0264	0.30612	0.98978		MAP3K4	0.18823	2.5282	0.012356	0.28184		HEATR5A	0.023181	0.30586	0.76008	0.99976		SLC1A5	-0.12748	-1.6954	0.091797	0.99985		IPO5	-0.124	-1.6578	0.099144	0.99068		MIR454	0.11828	1.5802	0.11586	0.99877		TSC22D1	0.15028	2.0166	0.045256	0.99881		DLK1	0.1199
ABI2	0.17635	2.3632	0.019222	0.96473		ABI2	0.17882	2.3974	0.017571	0.98978		PLEKHJ1	0.18836	2.53	0.012295	0.28184		KLK14	-0.048444	-0.63977	0.52317	0.99976		RNF13	-0.12732	-1.6933	0.092197	0.99985		CUL4A	0.12324	1.6475	0.10125	0.99068		NDRG2	-0.11823	-1.5796	0.11599	0.99877		HMGN3	0.15026	2.0162	0.045294	0.99881		RNA5SP435	0.11957
CCDC115	0.089829	1.1897	0.23577	0.96473		CCDC115	0.062177	0.82176	0.41234	0.98978		H2BFM	0.18754	2.5185	0.012688	0.28482		LGALS3BP	-0.050623	-0.66862	0.50462	0.99976		AL138963.3	0.12695	1.6882	0.09316	0.99985		FBXO46	-0.12273	-1.6406	0.10268	0.99068		MIR103B1	-0.11785	-1.5744	0.11719	0.99877		CKAP5	0.15001	2.0129	0.045651	0.99881		PCBP2	-0.11943
BAIAP2	0.12588	1.6738	0.095962	0.96473		BAIAP2	0.11308	1.5013	0.13509	0.98978		AL583834.1	0.1864	2.5027	0.013247	0.2854		LMAN1	0.034704	0.45805	0.64748	0.99976		SNORD38B	-0.12629	-1.6793	0.094891	0.99985		OIP5-AS1	-0.12243	-1.6365	0.10352	0.99068		RNA5SP457	-0.11757	-1.5707	0.11805	0.99877		RAB5CP1	0.15	2.0128	0.045665	0.99881		METTL24	0.11933
OLFM2	0.090455	1.1981	0.23251	0.96473		OLFM2	0.052909	0.6989	0.48555	0.98978		ARPC5	0.1866	2.5055	0.013147	0.2854		TREML1	0.033979	0.44848	0.65437	0.99976		MT-TR	-0.12625	-1.6788	0.094986	0.99985		DDX60L	0.12242	1.6364	0.10354	0.99068		ITFG1	-0.11742	-1.5686	0.11854	0.99877		LINC00649	0.14972	2.0089	0.046078	0.99881		MYOF	-0.11852
SESN1	0.11035	1.4646	0.14484	0.96473		SESN1	0.14082	1.8762	0.062301	0.98978		ATG2A	0.18675	2.5075	0.013073	0.2854		TRAV8-2	-0.018002	-0.2375	0.81255	0.99976		CERS2	0.12625	1.6788	0.094993	0.99985		SNORD83A	-0.12201	-1.6308	0.10471	0.99068		STK17B	-0.11738	-1.5681	0.11865	0.99877		CNDP2	0.14954	2.0064	0.046345	0.99881		CEACAM21	0.11802
STX4	0.067206	0.88852	0.37549	0.96473		STX4	0.049533	0.65419	0.51385	0.98978		C14orf178	0.1865	2.504	0.0132	0.2854		DND1P1	-0.029281	-0.38641	0.69967	0.99976		ALDH1A3	0.12602	1.6757	0.095594	0.99985		DENR	-0.12201	-1.6308	0.10472	0.99068		CIRBP	-0.11738	-1.5681	0.11866	0.99877		TMC5	0.14947	2.0055	0.046438	0.99881		MYLK	0.1179
FIGN	0.11602	1.5408	0.12519	0.96473		FIGN	0.10455	1.3867	0.1673	0.98978		PLEKHA1	0.18675	2.5075	0.013075	0.2854		FKBP5	-0.012433	-0.16401	0.86991	0.99976		RPLP0	-0.12593	-1.6744	0.095845	0.99985		KRT19	-0.12182	-1.6283	0.10525	0.99068		SNHG1	-0.11727	-1.5666	0.119	0.99877		MAVS	0.1494	2.0046	0.046542	0.99881		CBLN2	0.11754
MSI2	0.076042	1.006	0.31583	0.96473		MSI2	0.06405	0.84661	0.39837	0.98978		PSMD12	0.18652	2.5043	0.013191	0.2854		MAPK9	0.0033471	0.044152	0.96483	0.99976		MT-TF	-0.12592	-1.6744	0.095855	0.99985		SLC31A1	0.12161	1.6254	0.10586	0.99068		MIR103B2	-0.11722	-1.5659	0.11918	0.99877		CDC7	0.14887	1.9973	0.047336	0.99881		DCAF6	0.11747
DYNC1LI2	0.056243	0.74307	0.45844	0.96473		DYNC1LI2	0.050059	0.66115	0.50939	0.98978		EIF3F	0.18519	2.4858	0.01387	0.29625		RBBP4	0.13075	1.7396	0.083701	0.99976		RNVU1-1	-0.12564	-1.6706	0.096602	0.99985		SNORD73A	-0.12155	-1.6246	0.10604	0.99068		PDE9A	0.11685	1.5609	0.12034	0.99877		CAPRIN1	0.14842	1.9911	0.048021	0.99881		SLC25A38	-0.11709
RBM43	0.16269	2.175	0.03098	0.96473		RBM43	0.11919	1.5835	0.11512	0.98978		MORN1	0.18506	2.484	0.013936	0.29625		RBMS2	-0.017584	-0.23198	0.81682	0.99976		SNORD57	-0.12564	-1.6706	0.096602	0.99985		SNORD1B	-0.12151	-1.624	0.10617	0.99068		SNORD118	-0.11685	-1.5609	0.12036	0.99877		MGST1	0.14819	1.9878	0.048379	0.99881		BCAS2	-0.11691
TRIM38	0.11872	1.5771	0.11658	0.96473		TRIM38	0.085597	1.1333	0.25867	0.98978		MFSD14C	0.1847	2.479	0.014127	0.2964		RCCD1	-0.012843	-0.16943	0.86566	0.99976		PDIA3P1	-0.1256	-1.67	0.096719	0.99985		RPL12	-0.12141	-1.6227	0.10644	0.99068		PATL1	-0.11683	-1.5606	0.12042	0.99877		ACADVL	0.14795	1.9847	0.048733	0.99881		ITM2B	0.1166
VAV2	0.1118	1.4841	0.13959	0.96473		VAV2	0.090589	1.1999	0.23181	0.98978		SRRM2	-0.18482	-2.4806	0.014066	0.2964		ABI2	0.065973	0.87214	0.38433	0.99976		RPS27A	-0.12552	-1.6689	0.096932	0.99985		SNORD84	-0.12113	-1.6189	0.10725	0.99068		FSD2	-0.11681	-1.5603	0.12048	0.99877		SNORD138	-0.14753	-1.9788	0.049399	0.99881		RNF130	0.11647
AC005829.2	0.093139	1.234	0.21888	0.96473		AC005829.2	0.056246	0.74311	0.45842	0.98978		CCT6A	0.18407	2.4702	0.014467	0.29832		CCDC115	-0.0055354	-0.073019	0.94188	0.99976		SGK1	-0.1255	-1.6687	0.096975	0.99985		SLC9A3R1	-0.12083	-1.6148	0.10815	0.99068		SLC9A3R1	-0.11674	-1.5594	0.12069	0.99877		CMYA5	0.14725	1.975	0.049832	0.99881		BX679664.3	-0.11641
SLC25A42	0.12458	1.6562	0.099476	0.96473		SLC25A42	0.10077	1.336	0.18328	0.98978		HUWE1	0.1839	2.4679	0.014557	0.29832		BAIAP2	0.03728	0.4921	0.62327	0.99976		S100A13	0.1255	1.6686	0.096994	0.99985		MAP3K13	-0.12082	-1.6146	0.10818	0.99068		SNORD42B	-0.1167	-1.5588	0.12083	0.99877		ATPAF2	0.14653	1.9651	0.050978	0.99881		SLC35B3	0.11627
MED12L	0.078953	1.0447	0.2976	0.96473		MED12L	0.059044	0.78021	0.43633	0.98978		RPL10	0.18384	2.4671	0.014591	0.29832		OLFM2	-0.0021528	-0.028398	0.97738	0.99976		CTDSP2	0.12549	1.6685	0.097007	0.99985		TLE6	-0.12079	-1.6142	0.10827	0.99068		PSMD6	0.11644	1.5553	0.12166	0.99877		SECISBP2L	0.14608	1.959	0.051691	0.99881		STAG2	-0.11621
CGNL1	0.064558	0.85337	0.39463	0.96473		CGNL1	0.072629	0.96058	0.3381	0.98978		SLC7A2	0.18399	2.4692	0.014508	0.29832		SESN1	0.1358	1.808	0.072332	0.99976		HSPA14	0.1254	1.6674	0.097242	0.99985		NAV1	-0.12074	-1.6136	0.10841	0.99068		SNORD2	-0.11611	-1.5509	0.12272	0.99877		CAPN15	-0.14538	-1.9494	0.052838	0.99881		COG5	-0.11607
SLC35B3	0.096537	1.2794	0.20246	0.96473		SLC35B3	0.067987	0.89889	0.36995	0.98978		CLSTN2	0.18343	2.4613	0.014819	0.30106		STX4	-0.042838	-0.56559	0.5724	0.99976		SCARNA10	-0.1254	-1.6673	0.097258	0.99985		MRPL3	-0.12058	-1.6115	0.10887	0.99068		VAMP8	-0.11598	-1.5491	0.12316	0.99877		RALGAPA2	0.14535	1.949	0.052884	0.99881		FTH1	-0.11607
ACO1	0.028169	0.37173	0.71055	0.96473		ACO1	0.075337	0.9966	0.32034	0.98978		ZFAND3	0.18278	2.4523	0.015182	0.30651		FIGN	0.017272	0.22786	0.82002	0.99976		MT-TS2	-0.12525	-1.6653	0.097659	0.99985		PTMS	-0.1204	-1.609	0.1094	0.99068		SNORD10	-0.11592	-1.5482	0.12336	0.99877		C20orf27	0.14502	1.9445	0.053429	0.99881		RN7SL8P	0.11603
AL355312.1	0.038571	0.50917	0.61128	0.96473		AL355312.1	0.016168	0.2133	0.83134	0.98978		ASXL2	0.18155	2.4352	0.015892	0.30916		MSI2	-0.024288	-0.32047	0.74899	0.99976		RPL4	-0.12525	-1.6652	0.097667	0.99985		GAPVD1	-0.12027	-1.6072	0.1098	0.99068		TM9SF2	0.1159	1.548	0.12341	0.99877		PDE4DIP	0.14502	1.9444	0.053441	0.99881		COL5A1	0.11588
CEACAM21	0.12408	1.6495	0.10085	0.96473		CEACAM21	0.097082	1.2867	0.19992	0.98978		AC022447.5	0.18211	2.4431	0.015563	0.30916		DYNC1LI2	0.078865	1.0435	0.29814	0.99976		MT-TG	-0.12516	-1.6641	0.097899	0.99985		MUC1	-0.1201	-1.6049	0.1103	0.99068		ZNF860	-0.1157	-1.5452	0.12408	0.99877		NUDC	0.14482	1.9418	0.05376	0.99881		RNA5SP368	0.11586
SORL1	0.072909	0.9643	0.33623	0.96473		SORL1	0.031528	0.41609	0.67786	0.98978		AC024592.3	0.18159	2.4358	0.015868	0.30916		RBM43	0.13312	1.7717	0.078197	0.99976		KIF26B	0.12499	1.6617	0.098368	0.99985		RNU2-36P	0.11962	1.5984	0.11174	0.99068		HNRNPA1	0.1155	1.5427	0.12471	0.99877		MSH5	0.14462	1.9389	0.054107	0.99881		RUFY2	0.11581
UQCRC1	0.13416	1.7859	0.07586	0.96473		UQCRC1	0.11432	1.5179	0.13086	0.98978		FAM120A	0.18178	2.4385	0.015752	0.30916		TRIM38	-0.022378	-0.29527	0.76814	0.99976		RNY4P18	-0.12496	-1.6613	0.098452	0.99985		KRAS	-0.11918	-1.5924	0.11309	0.99068		RPL34	-0.11532	-1.5402	0.12532	0.99877		AC242022.1	0.14458	1.9384	0.05417	0.99881		UBC	-0.11511
ZC3H12A	0.13858	1.8458	0.066622	0.96473		ZC3H12A	0.1092	1.4491	0.14911	0.98978		RAN	0.18201	2.4417	0.01562	0.30916		VAV2	-0.026228	-0.34609	0.72969	0.99976		RNU2-1	-0.12464	-1.657	0.099325	0.99985		STAG2	-0.11835	-1.5813	0.11561	0.99068		SNORD12B	-0.11529	-1.5398	0.12541	0.99877		B4GALNT2	0.14444	1.9366	0.054399	0.99881		SNX27	0.11489
AANAT	0.10968	1.4556	0.14731	0.96473		AANAT	0.057307	0.75718	0.44997	0.98978		REEP5	0.18187	2.4397	0.015701	0.30916		AC005829.2	-0.025303	-0.33388	0.73887	0.99976		NDST3	0.12459	1.6564	0.099452	0.99985		EIF3J	-0.11829	-1.5803	0.11583	0.99068		HMGN3	0.11507	1.5368	0.12615	0.99877		RAC1	-0.14416	-1.9326	0.054888	0.99881		AC113935.1	-0.11479
COL14A1	0.045582	0.6019	0.54803	0.96473		COL14A1	0.041201	0.54395	0.58718	0.98978		SLFN5	0.18089	2.4261	0.016283	0.31487		SLC25A42	-0.052696	-0.69608	0.48731	0.99976		ATP1A1	0.12435	1.6531	0.10011	0.99985		TRIP12	-0.11818	-1.579	0.11614	0.99068		SNORD12C	-0.11497	-1.5354	0.12649	0.99877		KDM5B	0.14402	1.9308	0.055117	0.99881		SNORD58B	-0.11473
LINC00598	0.12197	1.621	0.10684	0.96473		LINC00598	0.10635	1.4108	0.16008	0.98978		HECA	0.18068	2.4232	0.01641	0.31543		MED12L	-0.057625	-0.7614	0.44745	0.99976		RNU1-28P	-0.124	-1.6484	0.10107	0.99985		CECR2	-0.11818	-1.5789	0.11615	0.99068		SPG11	0.11483	1.5336	0.12692	0.99877		RNF152	0.14373	1.9268	0.055614	0.99881		ABR	-0.1147
MAP3K4	0.057295	0.75702	0.45006	0.96473		MAP3K4	0.089375	1.1837	0.23816	0.98978		NCAPH	0.18009	2.4151	0.016766	0.32036		CGNL1	-0.014295	-0.18859	0.85064	0.99976		AC067930.6	0.12368	1.6441	0.10197	0.99985		PNISR	-0.11802	-1.5768	0.11665	0.99068		STX1B	0.11465	1.5311	0.12754	0.99877		NLRP13	0.14373	1.9268	0.055615	0.99881		FAM199X	0.11452
PLEKHJ1	0.074106	0.98023	0.32834	0.96473		PLEKHJ1	0.088774	1.1757	0.24134	0.98978		FOSL2	0.17989	2.4123	0.016891	0.32083		SLC35B3	0.0010231	0.013495	0.98925	0.99976		CDC42	-0.12349	-1.6415	0.10249	0.99985		AC005906.2	0.11781	1.5739	0.1173	0.99068		AC027281.2	-0.11454	-1.5296	0.12791	0.99877		BRAT1	0.14371	1.9265	0.055651	0.99881		SCG3	0.1142
H2BFM	0.039504	0.52151	0.60268	0.96473		H2BFM	0.034658	0.45745	0.64792	0.98978		AC006511.3	0.17942	2.4057	0.01719	0.32458		ACO1	0.077421	1.0243	0.3071	0.99976		RNY4P25	-0.12345	-1.641	0.10261	0.99985		SNORD18A	-0.1178	-1.5738	0.11733	0.99068		SLC25A42	0.11437	1.5273	0.12847	0.99877		PSMD6	-0.14309	-1.918	0.056725	0.99881		TRAM1	0.11405
AL583834.1	0.095006	1.2589	0.20975	0.96473		AL583834.1	0.073722	0.97512	0.33086	0.98978		LINC02591	0.17855	2.3936	0.017746	0.33312		AL355312.1	-0.045034	-0.59464	0.55286	0.99976		MT-TM	-0.12328	-1.6386	0.1031	0.99985		RNY3P1	-0.11778	-1.5734	0.11741	0.99068		RYR1	0.11436	1.5272	0.1285	0.99877		CNOT7	0.14306	1.9176	0.056782	0.99881		TTLL4	0.11363
ARPC5	0.065306	0.86329	0.38917	0.96473		ARPC5	0.071155	0.94098	0.34802	0.98978		DNAH8	0.17821	2.389	0.017966	0.33337		CEACAM21	-0.031624	-0.41736	0.67693	0.99976		RERE	0.12279	1.6321	0.10447	0.99985		SNORD45A	-0.11771	-1.5726	0.11761	0.99068		TENT5A	0.11432	1.5266	0.12864	0.99877		MAPK13	0.14286	1.9149	0.057133	0.99881		CNBP	-0.11352
ATG2A	0.079287	1.0492	0.29556	0.96473		ATG2A	0.055884	0.73831	0.46132	0.98978		HIBADH	0.17835	2.3909	0.017874	0.33337		SORL1	-0.035264	-0.46545	0.64219	0.99976		EEF1G	-0.1223	-1.6254	0.10588	0.99985		SNORD38B	-0.11764	-1.5716	0.11785	0.99068		IPO5	-0.11419	-1.5249	0.12908	0.99877		RPS27AP11	0.14271	1.9128	0.057393	0.99881		AL359317.1	0.11341
C14orf178	0.10145	1.3452	0.18032	0.96473		C14orf178	0.058258	0.76978	0.44247	0.98978		TCIRG1	0.17756	2.38	0.018393	0.33739		UQCRC1	-0.0037068	-0.048897	0.96106	0.99976		STK40	-0.12211	-1.6228	0.10644	0.99985		SNORD3B-1	-0.1175	-1.5697	0.11828	0.99068		UBE4A	0.11411	1.5237	0.12937	0.99877		RPL37	-0.14242	-1.9089	0.057898	0.99881		IQGAP2	-0.11323
PLEKHA1	0.066192	0.87505	0.38275	0.96473		PLEKHA1	0.083691	1.1078	0.26946	0.98978		ENTPD5	0.17767	2.3816	0.018318	0.33739		ZC3H12A	0.00065416	0.0086289	0.99313	0.99976		AC145207.3	0.12207	1.6224	0.10653	0.99985		GLIPR2	0.1174	1.5683	0.1186	0.99068		KIAA1522	-0.11385	-1.5203	0.13022	0.99877		NGFR	-0.14218	-1.9056	0.058335	0.99881		RPL35A	-0.11302
PSMD12	0.13921	1.8544	0.065378	0.96473		PSMD12	0.13926	1.8551	0.065279	0.98978		CTNNA1	0.17696	2.3718	0.018796	0.34071		AANAT	-0.042145	-0.55642	0.57864	0.99976		PPM1K	0.12203	1.6218	0.10666	0.99985		SNORD110	-0.11701	-1.5631	0.11983	0.99068		FCGR2A	-0.11364	-1.5175	0.13094	0.99877		KMT2A	0.14209	1.9043	0.058496	0.99881		PIK3R5	0.11257
MORN1	0.086745	1.1486	0.25231	0.96473		MORN1	0.067658	0.89452	0.37228	0.98978		FNTA	0.17682	2.3698	0.018893	0.34071		COL14A1	0.01156	0.1525	0.87897	0.99976		SNORD25	-0.12176	-1.6182	0.10744	0.99985		ALDH7A1	-0.11678	-1.56	0.12057	0.99068		AL158147.1	-0.11356	-1.5164	0.13121	0.99877		LINC00506	0.14207	1.904	0.058538	0.99881		CIR1	-0.11251
MFSD14C	0.111	1.4734	0.14246	0.96473		MFSD14C	0.12377	1.6453	0.10171	0.98978		SRP54	-0.17695	-2.3716	0.018805	0.34071		LINC00598	-0.03853	-0.50862	0.61166	0.99976		RNA5SP152	-0.1216	-1.616	0.1079	0.99985		NR2E3	-0.11672	-1.5591	0.12077	0.99068		PLPPR5	-0.11343	-1.5146	0.13167	0.99877		ATF4	0.14205	1.9038	0.058566	0.99881		UQCRC1	0.11246
CCT6A	0.084628	1.1203	0.26411	0.96473		CCT6A	0.083761	1.1088	0.26905	0.98978		NCR2	0.17641	2.3641	0.019176	0.34116		MAP3K4	0.0079189	0.10446	0.91692	0.99976		MAP1LC3B	0.12152	1.6149	0.10815	0.99985		MT-TC	-0.11643	-1.5552	0.1217	0.99068		DANCR	-0.11283	-1.5065	0.13374	0.99877		DPYSL5	0.14192	1.902	0.058804	0.99881		DDX3X	-0.11198
HUWE1	0.090232	1.1951	0.23367	0.96473		HUWE1	0.058628	0.77468	0.43958	0.98978		GNAO1	0.17654	2.3659	0.019087	0.34116		PLEKHJ1	0.065293	0.86312	0.38926	0.99976		EIF4G2	-0.12143	-1.6138	0.10839	0.99985		MIR203B	-0.11639	-1.5547	0.12181	0.99068		MIR3529	-0.11256	-1.5028	0.13469	0.99877		SNORD42A	-0.14164	-1.8983	0.059298	0.99881		COL14A1	0.1119
RPL10	-0.088573	-1.173	0.24241	0.96473		RPL10	-0.048141	-0.63576	0.52577	0.98978		EHF	-0.17632	-2.3629	0.019237	0.34116		H2BFM	-0.024509	-0.32339	0.74679	0.99976		ZFAND1	0.12142	1.6135	0.10844	0.99985		RNU5A-1	-0.11635	-1.5541	0.12196	0.99068		SEC24C	0.1124	1.5007	0.13523	0.99877		TACSTD2	0.14156	1.8971	0.059454	0.99881		RPL12P1	-0.11182
[truncated: 3,029 more rows]
[truncated: 33 more columns]

## Sheet: Table S6
Table S6. Associations of mature microRNA levels in breast milk with maternal dietary intake of calcium, dairy, fruit, sugars, and vegetables (measured on the DSQ) at 0, 1, and 4 months post-delivery
[truncated: 239 more rows]
[truncated: 33 more columns]

[truncated: 10 more sheets: Table S7, Table S8, Table S9, Table S10, Table S11, Table S12, Table S13, Table S14, Table S15, Table S16]
